# Supplementary material for: 2-Meth­oxy­anilinium 3-hy­droxy-2,4,6-trinitro­phenolate
Source: Acta Crystallogr Sect E Struct Rep Online. 2011 Feb 23;67(Pt 3):o686. doi: 10.1107/S1600536811005708 (PMC3052155; doi:10.1107/S1600536811005708)
Supplement: Supplementary file 2 [file e-67-0o686-Isup2.hkl]

#
# h,k,l, Fc-squared, Fo-squared, sigma(Fo-squared) and status flag
#
data_I
_shelx_title ' PTMSRC1 in P2(1)/c'
_shelx_refln_list_code          4
_shelx_F_calc_maximum      245.04
_exptl_crystal_F_000       570.00
_reflns_d_resolution_high  0.6737
 
loop_
 _symmetry_equiv_pos_as_xyz
 'x, y, z'
 '-x, y+1/2, -z+1/2'
 '-x, -y, -z'
 'x, -y-1/2, z-1/2'
 
_cell_length_a    10.6957
_cell_length_b    17.8368
_cell_length_c     8.0527
_cell_angle_alpha  90.000
_cell_angle_beta   91.991
_cell_angle_gamma  90.000
 
_shelx_F_squared_multiplier     1.000
 
loop_
 _refln_index_h
 _refln_index_k
 _refln_index_l
 _refln_F_squared_calc
 _refln_F_squared_meas
 _refln_F_squared_sigma
 _refln_observed_status
   1   0   0     4148.17     4338.21     79.77 o
   2   0   0     5041.15     5227.29     77.51 o
   3   0   0      156.47      200.60      3.80 o
   4   0   0        8.22        9.97      0.89 o
   5   0   0      267.24      270.38      5.24 o
   6   0   0        8.80       12.09      1.19 o
   7   0   0       26.26       20.23      1.57 o
   8   0   0      270.71      248.98      5.65 o
   9   0   0      292.00      284.69      6.45 o
  10   0   0      233.54      211.07      5.60 o
  11   0   0      522.91      557.56     15.32 o
  12   0   0      116.17      120.36      5.70 o
  13   0   0       10.01        9.06      2.83 o
  14   0   0       51.14       56.70      4.50 o
  15   0   0        0.64        4.52      2.64 o
   1   1   0     2487.23     2416.38     23.23 o
   2   1   0      168.04      196.29      2.45 o
   3   1   0     3348.44     3399.77     35.67 o
   4   1   0      151.05      225.93      3.09 o
   5   1   0       34.03       37.81      1.20 o
   6   1   0       22.83       27.71      1.13 o
   7   1   0       94.14       93.23      2.12 o
   8   1   0        0.55        2.22      0.81 o
   9   1   0      273.42      273.72      4.45 o
  10   1   0      254.73      231.79      4.18 o
  11   1   0       61.09       56.42      2.28 o
  12   1   0       38.34       37.58      2.51 o
  13   1   0        1.80        4.35      1.62 o
  14   1   0        8.74       12.91      2.09 o
  15   1   0       10.85       24.03      2.52 o
   0   2   0       22.02       16.23      0.84 o
   1   2   0     5687.87     5511.33     55.75 o
   2   2   0    10611.70    10599.76    165.04 o
   3   2   0      205.03      178.07      2.45 o
   4   2   0      604.44      595.92      6.94 o
   5   2   0     1244.92     1362.42     15.03 o
   6   2   0     1168.08     1196.83     13.51 o
   7   2   0      105.21      125.20      2.48 o
   8   2   0        1.18        2.24      0.83 o
   9   2   0       21.07       22.64      1.42 o
  10   2   0      417.41      374.64      5.73 o
  11   2   0       39.08       43.16      1.95 o
  12   2   0       18.44       23.87      1.88 o
  13   2   0       46.54       48.27      2.85 o
  14   2   0        4.96        6.12      1.86 o
  15   2   0        0.66        4.86      1.79 o
   1   3   0     1882.09     1958.65     20.55 o
   2   3   0     4350.22     4350.09     44.42 o
   3   3   0     1190.92     1117.28     11.90 o
   4   3   0     1713.78     1523.96     16.52 o
   5   3   0     1357.17     1399.13     15.43 o
   6   3   0      622.32      654.50      7.92 o
   7   3   0      316.83      312.33      4.54 o
   8   3   0        0.73       -0.02      0.78 o
   9   3   0     1393.27     1337.05     16.87 o
  10   3   0      170.30      160.12      3.38 o
  11   3   0       89.77       79.44      2.84 o
  12   3   0        7.76       11.27      1.76 o
  13   3   0        1.62        1.51      1.51 o
  14   3   0        0.01        2.50      1.66 o
  15   3   0        8.92        9.91      2.36 o
   0   4   0     9935.41     9568.85    186.67 o
   1   4   0     3269.94     3288.30     30.11 o
   2   4   0     4161.48     4026.45     38.74 o
   3   4   0     3929.04     3961.61     40.52 o
   4   4   0      820.57      817.48      9.10 o
   5   4   0      171.69      192.37      3.29 o
   6   4   0       12.42       17.42      0.97 o
   7   4   0      191.07      208.31      3.43 o
   8   4   0      489.01      434.30      6.03 o
   9   4   0      110.50      101.24      2.58 o
  10   4   0      437.23      433.57      6.73 o
  11   4   0      159.01      156.09      3.87 o
  12   4   0       14.66       17.23      1.70 o
  13   4   0        0.11        1.18      1.44 o
  14   4   0       32.53       36.10      3.30 o
  15   4   0        0.16        3.59      5.69 o
   1   5   0     1475.65     1444.16     12.68 o
   2   5   0     1291.82     1310.72     25.04 o
   3   5   0     4920.81     4941.80     50.47 o
   4   5   0      664.11      682.49      7.78 o
   5   5   0       14.36       24.54      1.00 o
   6   5   0       38.82       39.12      1.54 o
   7   5   0        1.20       -0.11      0.87 o
   8   5   0        1.98        2.04      0.99 o
   9   5   0       92.27       77.29      2.56 o
  10   5   0      204.59      189.91      4.17 o
  11   5   0       10.94        8.05      1.46 o
  12   5   0        7.29        6.53      1.47 o
  13   5   0       19.66       24.26      2.79 o
  14   5   0       13.20       15.16      2.64 o
  15   5   0        0.10        5.31      2.69 o
   0   6   0      160.13      143.68      2.53 o
   1   6   0     1082.73     1098.91      9.82 o
   2   6   0      861.17      898.71      9.29 o
   3   6   0      424.91      469.39      5.50 o
   4   6   0     2767.61     3066.39     31.76 o
   5   6   0      231.42      261.87      3.70 o
   6   6   0      367.02      379.45      5.08 o
   7   6   0       20.37       21.29      1.24 o
   8   6   0       46.15       48.20      2.95 o
   9   6   0        9.88        6.99      1.23 o
  10   6   0       62.90       66.73      2.86 o
  11   6   0      130.00      134.03      3.65 o
  12   6   0       36.83       34.54      2.58 o
  13   6   0        0.17        4.65      2.09 o
  14   6   0        0.66        1.34      2.02 o
  15   6   0        0.20        4.57      2.68 o
   1   7   0     6963.45     6892.08     55.62 o
   2   7   0      440.50      381.33      3.45 o
   3   7   0      145.85      156.35      2.13 o
   4   7   0      482.08      451.69      5.52 o
   5   7   0       35.43       48.09      1.41 o
   6   7   0      267.98      244.11      3.72 o
   7   7   0        0.83        0.80      0.75 o
   8   7   0        2.46        0.31      1.13 o
   9   7   0       24.01       20.80      1.39 o
  10   7   0       39.53       41.77      2.10 o
  11   7   0       48.57       37.49      2.56 o
  12   7   0        1.26        0.83      2.04 o
  13   7   0       42.52       42.43      2.99 o
  14   7   0        6.49       10.70      2.64 o
  15   7   0        8.69       13.22      3.33 o
   0   8   0     2009.37     2178.99     25.79 o
   1   8   0     1107.81     1194.99     10.21 o
   2   8   0      875.19      956.43      8.36 o
   3   8   0      141.46      148.84      2.24 o
   4   8   0        8.90        6.06      0.71 o
   5   8   0      616.20      633.41      7.58 o
   6   8   0      120.19      113.10      2.46 o
   7   8   0      184.32      156.75      2.99 o
   8   8   0      108.16      112.39      2.73 o
   9   8   0      105.41       99.72      3.13 o
  10   8   0       13.76       10.73      2.82 o
  11   8   0       20.62       21.95      2.67 o
  12   8   0        5.88        6.32      1.81 o
  13   8   0       16.08       17.32      2.33 o
  14   8   0       15.86       15.89      2.77 o
   1   9   0      179.22      179.35      2.11 o
   2   9   0     1112.43     1142.69      9.92 o
   3   9   0      212.43      202.34      2.36 o
   4   9   0        3.82        2.34      0.57 o
   5   9   0       82.00       85.06      1.80 o
   6   9   0        0.46       -0.40      0.51 o
   7   9   0      129.54      119.98      2.95 o
   8   9   0       76.60       78.59      4.48 o
   9   9   0       82.06       83.28      2.95 o
  10   9   0       26.57       24.11      2.24 o
  11   9   0       51.26       44.34      2.79 o
  12   9   0        0.86        3.13      1.71 o
  13   9   0       24.75       40.20      3.03 o
  14   9   0        8.39       13.01      3.26 o
   0  10   0      982.28     1181.46     16.01 o
   1  10   0       37.94       52.21      1.45 o
   2  10   0      927.77     1065.66     10.94 o
   3  10   0      169.13      175.71      2.39 o
   4  10   0        3.91        1.85      0.55 o
   5  10   0       29.06       20.12      1.04 o
   6  10   0      368.54      384.51      6.04 o
   7  10   0       33.10       32.86      2.37 o
   8  10   0      297.25      249.48      4.87 o
   9  10   0       70.40       57.02      3.80 o
  10  10   0       19.39       12.07      1.90 o
  11  10   0       51.21       48.23      2.90 o
  12  10   0        9.21        8.03      1.98 o
  13  10   0        1.88       10.95      2.15 o
  14  10   0        8.91       15.50      3.46 o
   1  11   0      396.02      369.58      4.13 o
   2  11   0      156.04      139.23      2.21 o
   3  11   0        6.94        5.59      0.58 o
   4  11   0      215.83      195.25      3.06 o
   5  11   0        0.64        2.86      1.02 o
   6  11   0      281.25      250.23      5.98 o
   7  11   0     1102.50      989.23     13.12 o
   8  11   0      175.35      155.52      3.81 o
   9  11   0       95.15       76.57      3.28 o
  10  11   0        8.71        9.48      1.82 o
  11  11   0        3.27        2.47      1.58 o
  12  11   0       11.95       15.60      2.49 o
  13  11   0        2.92        2.06      1.86 o
  14  11   0        6.91       14.27      3.41 o
   0  12   0      331.23      346.50      5.78 o
   1  12   0       20.64       23.29      0.90 o
   2  12   0       22.57       24.97      0.93 o
   3  12   0       55.55       51.18      1.54 o
   4  12   0      504.44      515.62      6.25 o
   5  12   0      448.41      442.02      7.06 o
   6  12   0       16.49       17.12      1.57 o
   7  12   0      998.13      953.19     14.25 o
   8  12   0       38.06       40.93      2.37 o
   9  12   0       10.23       11.43      2.07 o
  10  12   0        5.88        3.98      1.67 o
  11  12   0        0.12        0.64      1.61 o
  12  12   0        3.36        2.68      1.77 o
  13  12   0        8.15        7.96      2.94 o
  14  12   0        0.88        3.11      2.67 o
   1  13   0      116.35      103.74      2.57 o
   2  13   0       12.07        7.30      0.82 o
   3  13   0       35.96       28.59      1.25 o
   4  13   0      288.59      277.52      4.07 o
   5  13   0       45.04       43.40      1.65 o
   6  13   0        0.91        0.45      1.05 o
   7  13   0      227.56      224.97      4.74 o
   8  13   0        7.90        4.78      3.16 o
   9  13   0       13.90       17.44      2.67 o
  10  13   0       35.75       35.06      2.68 o
  11  13   0       57.66       49.87      3.14 o
  12  13   0        5.95        3.49      1.89 o
  13  13   0        1.86        4.30      2.75 o
   0  14   0      102.95      110.34      2.96 o
   1  14   0        0.86        0.31      0.62 o
   2  14   0      257.44      243.69      3.66 o
   3  14   0       90.26       93.58      2.44 o
   4  14   0      396.26      415.77      5.53 o
   5  14   0      681.38      633.13      7.70 o
   6  14   0      126.60      127.83      2.77 o
   7  14   0        2.00        2.25      1.02 o
   8  14   0        4.09        3.93      2.10 o
   9  14   0        3.47        4.97      2.05 o
  10  14   0        0.63        2.03      2.14 o
  11  14   0       16.54       16.33      2.89 o
  12  14   0        3.91        4.98      2.53 o
  13  14   0       36.85       47.90      5.31 o
   1  15   0      154.91      155.80      2.82 o
   2  15   0      259.01      242.90      3.75 o
   3  15   0      700.26      688.49      8.86 o
   4  15   0      609.74      567.30      7.06 o
   5  15   0      147.12      159.37      3.11 o
   6  15   0       13.73       13.48      1.65 o
   7  15   0       67.59       71.00      2.35 o
   8  15   0       82.12       77.76      4.08 o
   9  15   0        4.30        2.61      2.14 o
  10  15   0       16.95       17.96      2.93 o
  11  15   0        0.13        0.95      2.33 o
  12  15   0        0.31        1.51      2.80 o
  13  15   0        0.92        6.56      5.55 o
   0  16   0        5.18        4.25      1.19 o
   1  16   0       50.86       38.91      1.69 o
   2  16   0      139.14      151.95      2.89 o
   3  16   0       67.66       65.05      2.41 o
   4  16   0        0.99       -0.06      1.00 o
   5  16   0        2.86        3.99      0.97 o
   6  16   0       34.83       32.79      1.62 o
   7  16   0        8.50        6.46      1.68 o
   8  16   0        0.24       -0.56      1.87 o
   9  16   0        5.34        8.30      2.46 o
  10  16   0        7.21        7.92      2.66 o
  11  16   0       10.71       11.57      4.79 o
  12  16   0       42.38       49.28      5.42 o
   1  17   0        1.93        1.59      0.92 o
   2  17   0       37.05       28.57      1.58 o
   3  17   0       73.83       65.17      2.15 o
   4  17   0       35.13       38.16      1.95 o
   5  17   0       35.41       38.32      2.12 o
   6  17   0        0.00       -0.44      0.95 o
   7  17   0       10.34       10.79      2.32 o
   8  17   0        0.46        0.58      2.64 o
   9  17   0       11.66       19.85      2.93 o
  10  17   0       40.39       34.36      3.54 o
  11  17   0       22.33       35.10      3.69 o
  12  17   0       16.78       21.65      6.62 o
   0  18   0       67.72       71.89      3.23 o
   1  18   0        2.66        2.17      0.98 o
   2  18   0       36.67       25.02      1.57 o
   3  18   0      431.54      414.89      6.91 o
   4  18   0      157.14      160.35      3.62 o
   5  18   0        0.39        0.54      0.98 o
   6  18   0       46.03       42.74      3.33 o
   7  18   0        4.29       -0.15      1.99 o
   8  18   0        4.85        6.98      2.48 o
   9  18   0        0.96       -3.27      3.78 o
  10  18   0        2.96        3.98      2.58 o
  11  18   0        1.25       -0.56      3.66 o
   1  19   0        1.89        1.68      1.00 o
   2  19   0       23.14       24.33      1.64 o
   3  19   0       10.00        4.02      1.15 o
   4  19   0       16.99       11.94      1.54 o
   5  19   0        6.66        7.89      2.00 o
   6  19   0        0.09        1.69      1.96 o
   7  19   0       30.47       39.38      6.85 o
   8  19   0       31.45       35.05      6.95 o
   9  19   0        1.10       -0.98      2.33 o
  10  19   0       20.81       18.68      3.77 o
   0  20   0       66.35       92.18      3.82 o
   1  20   0       23.59       23.19      1.91 o
   2  20   0        1.04        3.36      1.62 o
   3  20   0        0.38       -0.92      1.12 o
   4  20   0        1.03        1.99      1.72 o
   5  20   0        4.12        1.55      3.02 o
   6  20   0       73.05       84.12      8.30 o
   7  20   0       10.33       15.48      5.38 o
   8  20   0       30.50       32.36      4.14 o
   9  20   0        3.54        0.66      4.60 o
  10  20   0        3.22        1.85      3.14 o
   1  21   0       25.94       24.53      3.21 o
   2  21   0       12.02       14.14      2.83 o
   3  21   0        0.46       -0.33      2.27 o
   4  21   0        0.20        2.41      2.17 o
   5  21   0        4.41        5.77      3.79 o
   6  21   0        0.37       -3.53      3.53 o
   7  21   0        5.62        3.76      5.05 o
   8  21   0        4.05       -1.96      4.88 o
   0  22   0        8.11       13.51      4.21 o
   1  22   0       30.70       32.63      5.52 o
   2  22   0       87.00       96.13     17.30 o
   3  22   0       28.36       28.59      3.47 o
   4  22   0       37.17       49.21      4.32 o
   5  22   0        2.02        0.95      3.98 o
   6  22   0        0.22       -1.79      4.21 o
   7  22   0       13.45       10.09      5.55 o
   1  23   0       28.47       35.12      3.97 o
   2  23   0       66.95       71.74      9.67 o
   3  23   0        1.71        3.24      2.51 o
   4  23   0        0.93        7.27      2.67 o
   5  23   0        6.59        5.22      4.71 o
   6  23   0        0.26       -1.91      4.04 o
   0  24   0        7.16       14.36      4.65 o
   1  24   0       12.01       15.06      3.35 o
   2  24   0        1.80        4.52      2.75 o
   3  24   0       34.26       47.72      4.49 o
   4  24   0       45.38       47.22      7.07 o
   5  24   0       31.68       26.36      6.11 o
   1  25   0        4.17        8.06      3.11 o
   2  25   0        2.83        3.14      2.88 o
   3  25   0       22.74       31.79      4.06 o
   0  26   0        4.71        6.34      4.49 o
   1  26   0        9.67       20.52      5.05 o
   2  26   0        3.53        6.17      3.93 o
 -15   1   1       54.65       66.21      3.55 o
 -14   1   1       20.26       23.13      2.37 o
 -13   1   1        0.32        1.87      1.35 o
 -12   1   1       21.80       19.12      1.78 o
 -11   1   1        0.03        0.99      1.09 o
 -10   1   1      218.19      200.00      3.90 o
  -9   1   1       70.49       67.00      2.17 o
  -8   1   1      112.15      112.75      2.57 o
  -7   1   1      219.17      225.80      3.67 o
  -6   1   1       30.68       37.11      1.37 o
  -5   1   1      131.68      117.29      2.21 o
  -4   1   1     3920.53     3834.29     40.36 o
  -3   1   1      224.56      216.13      3.60 o
  -2   1   1      776.33      795.45      8.79 o
  -1   1   1       62.57       52.15      0.77 o
   0   1   1        0.17       -0.20      0.20 o
   1   1   1     1214.60     1342.76     12.64 o
   2   1   1       90.97       90.81      1.33 o
   3   1   1       75.29       62.30      1.40 o
   4   1   1        1.23        0.74      0.44 o
   5   1   1       42.22       37.49      1.48 o
   6   1   1      129.38      101.93      2.03 o
   7   1   1      859.38      817.19      9.72 o
   8   1   1      129.19      122.78      2.57 o
   9   1   1      198.14      194.24      3.54 o
  10   1   1      115.82      108.70      3.03 o
  11   1   1      325.00      317.68      6.66 o
  12   1   1       17.62       15.52      2.34 o
  13   1   1        1.20        2.27      1.47 o
  14   1   1        3.36        6.44      1.75 o
  15   1   1       10.66       17.11      2.26 o
 -15   2   1        0.80        4.86      2.33 o
 -14   2   1       29.06       36.77      2.77 o
 -13   2   1       25.41       27.89      2.10 o
 -12   2   1        0.12        0.54      1.07 o
 -11   2   1       55.58       53.64      2.14 o
 -10   2   1      198.77      196.08      3.85 o
  -9   2   1      283.62      263.38      4.45 o
  -8   2   1      365.30      328.60      4.96 o
  -7   2   1        4.31        5.80      0.85 o
  -6   2   1      210.80      239.04      3.65 o
  -5   2   1      281.44      301.33      4.13 o
  -4   2   1      495.10      485.92      5.88 o
  -3   2   1      491.46      511.95      6.53 o
  -2   2   1      651.44      677.02      6.47 o
  -1   2   1        0.66        1.03      0.21 o
   0   2   1     2098.95     2176.02     16.84 o
   1   2   1     3075.11     3104.95     41.71 o
   2   2   1      855.53      894.35     10.29 o
   3   2   1     2170.72     2118.27     22.45 o
   4   2   1      408.49      399.20      4.86 o
   5   2   1      225.34      208.42      3.04 o
   6   2   1       19.04       18.00      1.19 o
   7   2   1       45.06       44.41      1.52 o
   8   2   1       37.57       39.72      1.51 o
   9   2   1      229.59      228.70      3.90 o
  10   2   1      284.95      277.03      5.16 o
  11   2   1      131.85      132.12      4.05 o
  12   2   1       32.78       32.96      2.38 o
  13   2   1        2.27        6.89      1.70 o
  14   2   1        2.70        5.97      1.77 o
  15   2   1       10.88       16.79      2.72 o
 -15   3   1        0.15        0.83      1.99 o
 -14   3   1        7.72        7.59      2.78 o
 -13   3   1       12.36       13.73      1.77 o
 -12   3   1       22.83       24.34      1.72 o
 -11   3   1        5.99        8.32      1.24 o
 -10   3   1      441.96      410.93      6.22 o
  -9   3   1      632.40      578.26      7.80 o
  -8   3   1       18.55       14.85      1.21 o
  -7   3   1      815.15      800.80      9.71 o
  -6   3   1      493.73      488.35      6.27 o
  -5   3   1     2787.75     2851.61     30.47 o
  -4   3   1     1529.20     1507.46     16.45 o
  -3   3   1     1412.55     1387.38     12.92 o
  -2   3   1      115.54      121.52      1.56 o
  -1   3   1      195.19      215.37      2.29 o
   0   3   1       81.04       61.90      0.75 o
   1   3   1       34.66       47.98      0.93 o
   2   3   1      976.61     1011.92     11.63 o
   3   3   1      398.85      430.27      5.00 o
   4   3   1     7101.52     7156.70     81.57 o
   5   3   1      201.77      249.51      3.48 o
   6   3   1      820.61      869.28     10.09 o
   7   3   1      233.86      242.60      3.73 o
   8   3   1        0.73        0.83      0.76 o
   9   3   1        8.07        8.58      1.04 o
  10   3   1      218.84      201.91      4.26 o
  11   3   1       82.20       69.63      2.69 o
  12   3   1        7.34       12.00      1.81 o
  13   3   1        9.38       14.79      1.97 o
  14   3   1        5.62        9.99      2.37 o
  15   3   1        0.07        3.72      2.01 o
 -15   4   1       14.37       25.25      3.99 o
 -14   4   1        7.46       12.24      2.01 o
 -13   4   1        0.95        3.41      2.23 o
 -12   4   1        1.31       -0.02      1.27 o
 -11   4   1       39.67       36.54      1.87 o
 -10   4   1       10.57        5.08      1.15 o
  -9   4   1        7.61       10.53      1.19 o
  -8   4   1      416.58      425.15      6.02 o
  -7   4   1      483.58      484.89      6.45 o
  -6   4   1      266.81      285.98      4.19 o
  -5   4   1     1742.12     1890.67     19.47 o
  -4   4   1       10.80       21.93      0.82 o
  -3   4   1     5315.40     5225.85     50.21 o
  -2   4   1       20.60       48.38      0.90 o
  -1   4   1     1460.57     1406.47     12.30 o
   0   4   1        1.30        3.10      0.26 o
   1   4   1     1332.83     1234.46     11.72 o
   2   4   1      251.76      196.83      2.50 o
   3   4   1      485.72      576.00      6.50 o
   4   4   1     1018.25     1063.25     11.56 o
   5   4   1      308.67      301.90      4.54 o
   6   4   1      724.10      792.20     10.31 o
   7   4   1      459.24      440.54      6.53 o
   8   4   1      158.46      167.27      3.10 o
   9   4   1       88.57       82.11      2.59 o
  10   4   1        3.49        3.20      1.62 o
  11   4   1       96.98       97.96      3.11 o
  12   4   1       18.85       25.29      2.18 o
  13   4   1        9.95       13.28      2.37 o
  14   4   1       21.49       22.18      3.01 o
  15   4   1        4.38       10.92      3.09 o
 -15   5   1        5.62        5.99      3.25 o
 -14   5   1        2.95        6.35      2.29 o
 -13   5   1        3.58        5.07      1.57 o
 -12   5   1        3.29        4.17      1.40 o
 -11   5   1        0.06       -1.09      1.09 o
 -10   5   1       52.40       39.87      2.10 o
  -9   5   1        0.40        2.58      1.11 o
  -8   5   1       54.27       44.50      1.93 o
  -7   5   1      309.28      309.24      5.13 o
  -6   5   1     1072.81     1159.84     13.51 o
  -5   5   1     3020.25     2914.19     28.58 o
  -4   5   1      613.29      537.14      5.98 o
  -3   5   1      309.77      336.41      4.20 o
  -2   5   1        3.93        3.40      0.52 o
  -1   5   1     1121.99     1281.48     12.17 o
   0   5   1      224.44      208.18      2.23 o
   1   5   1      332.63      367.94      3.87 o
   2   5   1      425.97      392.88      4.68 o
   3   5   1      310.25      384.91      4.32 o
   4   5   1     1025.40     1151.28     12.49 o
   5   5   1       33.13       53.26      1.47 o
   6   5   1      678.08      643.77      8.67 o
   7   5   1       58.93       62.24      2.06 o
   8   5   1       36.22       36.95      1.77 o
   9   5   1      266.77      249.58      7.31 o
  10   5   1        2.33       -0.45      1.13 o
  11   5   1       77.18       74.51      2.73 o
  12   5   1        2.45        4.64      1.94 o
  13   5   1        0.00        3.13      1.93 o
  14   5   1        1.23        2.75      1.98 o
  15   5   1        2.21        6.65      2.83 o
 -15   6   1       39.41       51.30      5.12 o
 -14   6   1        0.26        0.92      1.78 o
 -13   6   1        0.95        1.36      1.61 o
 -12   6   1        4.31        7.48      1.53 o
 -11   6   1        9.17        4.97      1.38 o
 -10   6   1      112.03      104.28      3.45 o
  -9   6   1        1.68        2.29      1.07 o
  -8   6   1        0.85        0.11      0.80 o
  -7   6   1        0.92        2.43      1.02 o
  -6   6   1       95.45       95.28      2.18 o
  -5   6   1       61.82       58.48      1.47 o
  -4   6   1        8.25       14.25      0.96 o
  -3   6   1       51.09       39.94      0.99 o
  -2   6   1      185.23      216.13      2.40 o
  -1   6   1     5471.57     5594.75     45.05 o
   0   6   1      141.75      126.98      1.58 o
   1   6   1      996.94      990.80      8.93 o
   2   6   1     1101.38     1082.39     11.14 o
   3   6   1     2575.78     2854.71     30.38 o
   4   6   1      919.05      992.53     10.30 o
   5   6   1      277.13      240.24      3.36 o
   6   6   1      497.58      521.32      6.55 o
   7   6   1       38.63       36.56      1.64 o
   8   6   1        2.23        2.99      1.03 o
   9   6   1       31.98       35.60      1.83 o
  10   6   1       51.64       62.09      2.47 o
  11   6   1       12.52       11.35      1.79 o
  12   6   1       18.70       13.12      2.27 o
  13   6   1       20.04       17.94      3.73 o
  14   6   1        9.30       10.94      2.49 o
  15   6   1        3.29        7.74      4.65 o
 -15   7   1        3.44        5.38      3.59 o
 -14   7   1       10.70       11.27      2.24 o
 -13   7   1        9.64       11.82      2.10 o
 -12   7   1       45.14       43.06      2.81 o
 -11   7   1       47.65       46.74      2.49 o
 -10   7   1      206.71      184.77      4.20 o
  -9   7   1       20.72       21.50      2.37 o
  -8   7   1       34.63       29.66      1.54 o
  -7   7   1      234.72      225.76      3.86 o
  -6   7   1      123.21      102.74      2.09 o
  -5   7   1        1.92        0.71      0.49 o
  -4   7   1       41.28       38.86      1.14 o
  -3   7   1        2.46        2.55      0.43 o
  -2   7   1       73.15       50.12      0.99 o
  -1   7   1       66.64       66.34      1.11 o
   0   7   1     4336.60     4382.59     37.95 o
   1   7   1      280.40      260.23      2.82 o
   2   7   1     2443.95     2563.35     24.15 o
   3   7   1      780.64      745.58     13.33 o
   4   7   1     1879.23     1893.23     18.88 o
   5   7   1       40.66       44.49      1.25 o
   6   7   1      213.30      178.38      2.84 o
   7   7   1      279.95      270.05      4.33 o
   8   7   1       20.82       22.17      1.36 o
   9   7   1        2.73        0.94      1.14 o
  10   7   1      132.23      114.05      3.46 o
  11   7   1       40.88       32.19      2.38 o
  12   7   1        4.62        4.83      2.70 o
  13   7   1       15.80       14.15      2.58 o
  14   7   1        1.45        3.88      2.48 o
  15   7   1        1.36        8.13      4.15 o
 -14   8   1        7.94        7.90      3.10 o
 -13   8   1       13.70       12.61      2.18 o
 -12   8   1        6.21       10.80      2.01 o
 -11   8   1       15.15       14.26      1.92 o
 -10   8   1        1.37        0.59      1.13 o
  -9   8   1       31.81       28.21      1.72 o
  -8   8   1       61.22       59.67      3.25 o
  -7   8   1      231.53      234.33      4.01 o
  -6   8   1      111.77      102.31      2.13 o
  -5   8   1      329.10      299.43      4.81 o
  -4   8   1      835.06      907.68      9.67 o
  -3   8   1     1005.03     1105.92     15.29 o
  -2   8   1       47.36       66.63      1.43 o
  -1   8   1      822.29      968.61      8.85 o
   0   8   1     2888.67     3158.19     27.65 o
   1   8   1     2277.10     2602.06     21.43 o
   2   8   1      112.62      146.36      2.07 o
   3   8   1      177.53      215.98      3.93 o
   4   8   1        4.88        1.68      0.69 o
   5   8   1       47.57       43.80      1.25 o
   6   8   1       65.07       74.56      1.77 o
   7   8   1      216.36      220.22      3.46 o
   8   8   1       11.06       10.32      1.75 o
   9   8   1      248.43      221.19      4.80 o
  10   8   1        1.01        0.47      1.28 o
  11   8   1       11.63       15.91      2.04 o
  12   8   1        8.09        8.37      2.16 o
  13   8   1        0.99        1.07      2.01 o
  14   8   1        0.10        4.35      2.23 o
 -14   9   1        7.09       10.64      2.65 o
 -13   9   1        3.06        4.30      1.82 o
 -12   9   1        0.22       -1.41      1.41 o
 -11   9   1       19.64       18.02      2.12 o
 -10   9   1       78.76       76.96      3.33 o
  -9   9   1        0.25       -0.63      1.21 o
  -8   9   1       51.97       58.49      2.28 o
  -7   9   1      181.79      160.44      2.93 o
  -6   9   1      159.18      149.87      2.66 o
  -5   9   1       35.58       36.97      1.47 o
  -4   9   1      849.56      808.07      8.38 o
  -3   9   1        9.99       11.77      0.61 o
  -2   9   1       12.71       15.24      0.69 o
  -1   9   1     3703.57     3964.06     36.48 o
   0   9   1      720.24      725.66      6.88 o
   1   9   1      420.89      411.09      4.14 o
   2   9   1     2653.94     2717.93     24.97 o
   3   9   1     2706.92     2669.77     28.99 o
   4   9   1      102.30       97.51      2.06 o
   5   9   1      149.11      145.23      2.66 o
   6   9   1      482.02      470.29      6.46 o
   7   9   1        0.21        0.55      0.80 o
   8   9   1      130.60      119.58      3.37 o
   9   9   1        7.28        7.02      1.43 o
  10   9   1       31.96       25.38      1.99 o
  11   9   1        6.88        6.02      1.77 o
  12   9   1        2.12        4.87      1.78 o
  13   9   1       14.23       10.98      2.50 o
  14   9   1        6.84       13.47      3.33 o
 -14  10   1        0.25        0.48      3.18 o
 -13  10   1        5.74        4.50      1.93 o
 -12  10   1       17.12       13.77      2.14 o
 -11  10   1        3.11        3.27      1.60 o
 -10  10   1       85.08       81.25      3.40 o
  -9  10   1        2.59        1.72      1.36 o
  -8  10   1        8.13       10.27      1.57 o
  -7  10   1      238.54      228.62      3.70 o
  -6  10   1      311.30      313.11      7.43 o
  -5  10   1      645.90      661.17      7.92 o
  -4  10   1      712.55      709.71      7.80 o
  -3  10   1       16.04       14.90      0.69 o
  -2  10   1      109.67      113.94      1.74 o
  -1  10   1       26.03       25.76      1.18 o
   0  10   1      172.87      195.73      2.44 o
   1  10   1      268.23      276.00      3.25 o
   2  10   1      142.66      162.68      2.36 o
   3  10   1      502.59      516.13      6.05 o
   4  10   1      301.94      281.68      4.17 o
   5  10   1       49.05       47.78      1.62 o
   6  10   1      206.20      178.75      3.77 o
   7  10   1       81.43       84.24      2.45 o
   8  10   1        5.31        5.21      1.36 o
   9  10   1       26.32       18.90      1.76 o
  10  10   1        0.56       -0.66      1.43 o
  11  10   1       18.26       17.77      2.17 o
  12  10   1        6.37        4.36      1.79 o
  13  10   1        1.94        2.48      2.09 o
  14  10   1        1.78        2.33      2.66 o
 -14  11   1        0.03        0.04      2.61 o
 -13  11   1        4.15        5.33      2.08 o
 -12  11   1        5.46        5.93      1.87 o
 -11  11   1       31.30       32.42      2.64 o
 -10  11   1        9.55       11.08      1.91 o
  -9  11   1       22.91       22.29      2.15 o
  -8  11   1       72.04       76.14      2.69 o
  -7  11   1     1121.09     1052.79     13.68 o
  -6  11   1      277.68      266.16      4.49 o
  -5  11   1      738.98      718.55      8.89 o
  -4  11   1       92.09       99.31      1.81 o
  -3  11   1       32.41       30.69      1.53 o
  -2  11   1       81.96       62.85      1.60 o
  -1  11   1       40.73       35.74      1.22 o
   0  11   1     1297.13     1305.75     11.95 o
   1  11   1       29.94       35.77      0.98 o
   2  11   1      506.43      555.13      6.33 o
   3  11   1      423.63      442.91      6.20 o
   4  11   1      886.46      877.76     10.50 o
   5  11   1      104.50      102.74      2.44 o
   6  11   1      322.71      314.45      4.88 o
   7  11   1      455.84      462.78      7.38 o
   8  11   1      351.32      340.18      6.34 o
   9  11   1        1.47       -0.81      1.20 o
  10  11   1        9.41       14.39      2.40 o
  11  11   1        0.07       -0.82      1.56 o
  12  11   1        6.99        9.38      2.35 o
  13  11   1        0.78        3.65      2.15 o
  14  11   1        0.19        3.48      2.77 o
 -14  12   1        6.68        7.21      2.99 o
 -13  12   1       12.30       18.09      2.54 o
 -12  12   1        1.26        2.08      1.82 o
 -11  12   1        0.81       -1.43      1.51 o
 -10  12   1       30.40       27.47      2.40 o
  -9  12   1        0.00        0.37      1.89 o
  -8  12   1      172.97      153.19      3.78 o
  -7  12   1      270.84      229.68      4.57 o
  -6  12   1       45.58       40.63      2.07 o
  -5  12   1        0.01       -0.38      0.87 o
  -4  12   1       10.00       11.86      0.79 o
  -3  12   1      180.09      183.95      2.88 o
  -2  12   1        5.51        2.92      0.58 o
  -1  12   1       83.67       98.71      1.77 o
   0  12   1      372.01      388.76      4.46 o
   1  12   1       33.78       32.35      0.96 o
   2  12   1       65.37       51.73      1.48 o
   3  12   1      671.40      682.49      8.30 o
   4  12   1        0.26       -0.38      0.73 o
   5  12   1      216.75      187.85      3.51 o
   6  12   1      159.86      155.96      3.26 o
   7  12   1      164.58      148.24      4.35 o
   8  12   1      698.34      652.07     11.45 o
   9  12   1      208.80      181.81      4.57 o
  10  12   1       21.79       16.97      3.09 o
  11  12   1        2.67        1.12      1.70 o
  12  12   1        9.68       10.85      2.18 o
  13  12   1       14.14       16.30      3.39 o
  14  12   1        5.89       14.19      5.16 o
 -13  13   1        0.01        0.93      2.35 o
 -12  13   1        2.97        1.58      3.55 o
 -11  13   1        4.99        3.76      2.25 o
 -10  13   1        0.50        1.26      2.23 o
  -9  13   1       48.88       39.10      2.59 o
  -8  13   1       16.77       12.56      1.49 o
  -7  13   1      589.28      537.61      9.20 o
  -6  13   1      103.63      118.99      2.90 o
  -5  13   1      985.58      956.08     11.48 o
  -4  13   1      273.13      268.21      4.00 o
  -3  13   1      291.26      284.43      3.69 o
  -2  13   1      508.29      457.81      5.18 o
  -1  13   1       52.76       59.37      1.42 o
   0  13   1      217.19      216.23      2.93 o
   1  13   1        0.50        0.66      0.60 o
   2  13   1      340.63      359.66      4.67 o
   3  13   1     1256.21     1239.82     14.04 o
   4  13   1      193.25      189.68      3.44 o
   5  13   1      817.32      761.19      8.78 o
   6  13   1      349.78      354.81      5.50 o
   7  13   1        1.79        1.96      1.43 o
   8  13   1        0.31        0.70      1.71 o
   9  13   1       38.24       34.59      3.11 o
  10  13   1       32.52       30.13      3.04 o
  11  13   1        0.00        0.92      2.10 o
  12  13   1        4.91        2.44      2.40 o
  13  13   1        1.53        1.14      2.41 o
 -13  14   1        6.78        8.62      2.81 o
 -12  14   1        1.10        1.91      1.91 o
 -11  14   1       14.19       16.23      2.53 o
 -10  14   1        0.14       -1.86      1.86 o
  -9  14   1        0.21       -0.12      1.55 o
  -8  14   1       20.34       16.22      1.91 o
  -7  14   1       83.91       87.83      3.33 o
  -6  14   1       60.41       63.86      2.17 o
  -5  14   1        7.41        7.24      1.04 o
  -4  14   1        1.69        0.03      0.87 o
  -3  14   1      798.26      735.39     10.68 o
  -2  14   1      962.81      931.77     10.25 o
  -1  14   1      582.82      555.23      8.19 o
   0  14   1       24.27       20.42      1.01 o
   1  14   1      112.54      108.29      2.22 o
   2  14   1      453.00      451.38      6.17 o
   3  14   1      701.20      689.68     11.05 o
   4  14   1     2162.86     2054.61     26.75 o
   5  14   1       18.68       17.51      1.26 o
   6  14   1       42.17       41.13      3.14 o
   7  14   1        0.48        1.53      1.43 o
   8  14   1       20.09       27.95      2.41 o
   9  14   1        0.05       -1.80      1.80 o
  10  14   1        2.44        4.41      2.18 o
  11  14   1        0.20        1.99      2.29 o
  12  14   1       12.68       19.30      3.09 o
  13  14   1        8.26        8.45      3.62 o
 -13  15   1        0.03        5.83      5.61 o
 -12  15   1        8.49        9.73      5.17 o
 -11  15   1        0.02       -2.15      2.15 o
 -10  15   1       14.69       11.92      2.65 o
  -9  15   1       16.75       20.73      2.66 o
  -8  15   1       19.42       16.22      1.97 o
  -7  15   1       85.05       83.98      2.87 o
  -6  15   1       32.16       31.94      1.86 o
  -5  15   1       55.86       53.65      1.86 o
  -4  15   1       10.23        7.75      0.97 o
  -3  15   1      745.88      688.55      8.15 o
  -2  15   1     1740.61     1541.25     16.09 o
  -1  15   1      477.34      454.15      6.40 o
   0  15   1      358.13      305.58      4.09 o
   1  15   1        9.66        5.89      0.90 o
   2  15   1      124.87      119.61      3.96 o
   3  15   1      533.84      489.45      6.21 o
   4  15   1      667.85      626.75      8.22 o
   5  15   1        0.18       -0.66      0.81 o
   6  15   1        1.39        0.64      1.07 o
   7  15   1        3.80        4.81      1.39 o
   8  15   1        7.03        5.16      1.75 o
   9  15   1        0.75        2.32      2.15 o
  10  15   1       13.97       14.13      2.73 o
  11  15   1       20.64       18.43      4.00 o
  12  15   1        0.07       -1.12      4.26 o
 -12  16   1        4.46        3.33      3.86 o
 -11  16   1        7.37        3.69      2.58 o
 -10  16   1        3.73        4.91      2.46 o
  -9  16   1       21.44       26.16      5.44 o
  -8  16   1        2.80        0.55      1.21 o
  -7  16   1        0.81        1.60      1.16 o
  -6  16   1       17.52       19.00      1.66 o
  -5  16   1       56.29       56.58      2.30 o
  -4  16   1       32.26       23.87      1.32 o
  -3  16   1       40.22       30.76      1.43 o
  -2  16   1      151.36      156.25      3.31 o
  -1  16   1        4.33        1.20      0.87 o
   0  16   1       26.48       25.06      1.83 o
   1  16   1      219.81      201.84      3.87 o
   2  16   1      149.38      138.86      2.75 o
   3  16   1       50.78       59.86      1.89 o
   4  16   1       27.68       35.55      1.66 o
   5  16   1       54.45       59.07      2.15 o
   6  16   1       26.94       22.15      1.80 o
   7  16   1        0.04        1.40      1.22 o
   8  16   1       15.85       22.69      2.24 o
   9  16   1       10.43       10.18      3.27 o
  10  16   1        6.12       12.41      4.48 o
  11  16   1        0.00        0.55      2.34 o
  12  16   1        4.00        4.32      5.38 o
 -12  17   1       46.23       48.90      8.64 o
 -11  17   1        3.61        5.16      2.72 o
 -10  17   1       26.23       32.15      3.46 o
  -9  17   1        5.35        4.04      2.35 o
  -8  17   1        9.29        8.54      1.84 o
  -7  17   1       47.00       56.14      2.53 o
  -6  17   1       15.43       12.10      1.50 o
  -5  17   1        2.01       -0.73      1.05 o
  -4  17   1       42.95       42.80      2.37 o
  -3  17   1       98.52       90.96      2.79 o
  -2  17   1        3.56        3.15      1.04 o
  -1  17   1      515.80      472.65      7.67 o
   0  17   1       73.07       51.98      1.78 o
   1  17   1       14.46       12.93      1.22 o
   2  17   1      421.89      406.34      5.65 o
   3  17   1      224.78      207.73      3.96 o
   4  17   1      150.57      138.25      3.53 o
   5  17   1        0.13        0.45      1.02 o
   6  17   1        7.18        6.89      1.53 o
   7  17   1       12.47       10.84      1.80 o
   8  17   1       60.41       58.04      3.04 o
   9  17   1       16.28       16.96      3.44 o
  10  17   1       11.28       17.48      5.80 o
  11  17   1       14.48       14.61      3.69 o
 -11  18   1       77.41       89.84     10.04 o
 -10  18   1        1.95        1.56      3.28 o
  -9  18   1        5.89        2.08      2.24 o
  -8  18   1       28.20       24.78      3.41 o
  -7  18   1       14.85       13.26      1.71 o
  -6  18   1       74.74       78.86      2.97 o
  -5  18   1       25.18       25.44      2.38 o
  -4  18   1        3.39        1.89      1.55 o
  -3  18   1        8.03       10.13      1.62 o
  -2  18   1        2.31        2.84      1.26 o
  -1  18   1      103.50       96.18      4.04 o
   0  18   1       11.37       10.56      1.34 o
   1  18   1       11.45       11.18      1.39 o
   2  18   1        4.30        1.08      1.20 o
   3  18   1       65.93       71.73      4.48 o
   4  18   1        0.77        1.09      1.13 o
   5  18   1        0.57       -1.09      1.26 o
   6  18   1       16.02       20.61      2.28 o
   7  18   1       40.35       41.18      2.96 o
   8  18   1        4.97        4.34      3.79 o
   9  18   1       16.83       17.53      4.63 o
  10  18   1       15.18       18.48      3.65 o
  11  18   1        0.37       -4.54      4.54 o
 -11  19   1       87.85       94.94     10.43 o
 -10  19   1        8.69       15.00      3.01 o
  -9  19   1        1.88       -0.98      2.26 o
  -8  19   1        7.43        4.95      3.27 o
  -7  19   1        0.43       -0.45      3.34 o
  -6  19   1       11.57       14.47      2.23 o
  -5  19   1        1.82        0.85      1.44 o
  -4  19   1       14.07       13.43      1.77 o
  -3  19   1       12.02       14.11      1.90 o
  -2  19   1       45.01       44.52      3.68 o
  -1  19   1       13.81       15.45      1.77 o
   0  19   1       99.81       89.63      3.43 o
   1  19   1       19.26       16.83      1.83 o
   2  19   1        0.03       -0.51      1.15 o
   3  19   1        8.14       10.20      1.62 o
   4  19   1        1.60        2.30      1.68 o
   5  19   1        5.30        7.13      1.91 o
   6  19   1        2.67        1.45      1.70 o
   7  19   1       11.03       10.79      2.32 o
   8  19   1       32.06       40.77      4.35 o
   9  19   1       35.67       40.80      4.46 o
  10  19   1        5.87        4.15      3.31 o
 -10  20   1        6.45        7.68      6.22 o
  -9  20   1       24.10       26.48      4.89 o
  -8  20   1       50.49       56.37      5.69 o
  -7  20   1      116.52      125.58      7.03 o
  -6  20   1      140.04      161.48      4.91 o
  -5  20   1        4.33        1.56      1.43 o
  -4  20   1       58.27       65.80      3.93 o
  -3  20   1        1.38       -0.59      1.30 o
  -2  20   1        3.15        1.35      1.32 o
  -1  20   1       14.64       17.16      1.88 o
   0  20   1       72.84       66.39      5.57 o
   1  20   1        8.30        7.70      1.76 o
   2  20   1        0.02       -0.25      1.42 o
   3  20   1        3.92        2.24      1.53 o
   4  20   1        0.03        2.11      1.60 o
   5  20   1       25.29       23.38      3.08 o
   6  20   1        0.93        5.00      2.35 o
   7  20   1       60.54       63.94      4.83 o
   8  20   1      128.28      148.19      7.32 o
   9  20   1        9.04        5.95      4.65 o
  -9  21   1        8.40        9.93      6.50 o
  -8  21   1        3.26        4.03      3.86 o
  -7  21   1        1.96       -2.69      3.04 o
  -6  21   1       23.75       25.75      2.96 o
  -5  21   1       13.27       11.08      2.06 o
  -4  21   1        5.34        4.77      1.65 o
  -3  21   1       63.01       62.09      3.42 o
  -2  21   1       14.91       18.73      1.99 o
  -1  21   1        8.41       12.77      1.82 o
   0  21   1        2.01        3.31      1.41 o
   1  21   1       73.28       75.51      3.72 o
   2  21   1       25.88       24.03      2.43 o
   3  21   1       60.27       62.67      3.46 o
   4  21   1        4.39        7.57      3.76 o
   5  21   1        3.17        3.20      3.45 o
   6  21   1        2.81       -4.04      4.04 o
   7  21   1       55.43       49.12      7.35 o
   8  21   1        7.21        8.08      5.66 o
   9  21   1        0.49        2.80      3.76 o
  -7  22   1       13.08        6.34      4.99 o
  -6  22   1       26.36       26.39      4.44 o
  -5  22   1        1.31        2.54      2.16 o
  -4  22   1        0.13       -1.10      2.45 o
  -3  22   1       10.17       11.79      1.96 o
  -2  22   1        0.02       -1.04      1.39 o
  -1  22   1       30.13       30.76      2.43 o
   0  22   1      111.90      117.40      4.14 o
   1  22   1       12.36       23.29      2.22 o
   2  22   1       45.29       50.19      3.27 o
   3  22   1        0.08        1.63      1.75 o
   4  22   1        2.58        2.80      3.00 o
   5  22   1        5.10        4.43      4.54 o
   6  22   1       15.47       23.94      6.06 o
   7  22   1        2.11       -1.79      4.32 o
  -6  23   1        6.18        2.75      4.65 o
  -5  23   1       39.58       46.61      7.99 o
  -4  23   1        0.01        0.01      4.12 o
  -3  23   1        0.20       -1.71      2.22 o
  -2  23   1        2.13        1.71      1.84 o
  -1  23   1       12.70       14.66      2.38 o
   0  23   1       31.36       35.85      3.05 o
   1  23   1       11.19       11.43      2.27 o
   2  23   1       14.07       22.31      2.69 o
   3  23   1       54.31       51.42      6.62 o
   4  23   1       13.53       14.86      5.05 o
   5  23   1        0.08        6.73      4.49 o
   6  23   1       23.63       22.15      6.00 o
  -5  24   1        0.71        8.60      2.92 o
  -4  24   1        0.17        3.07      2.68 o
  -3  24   1        3.72        7.57      3.62 o
  -2  24   1        6.76        9.35      3.07 o
  -1  24   1       57.54       70.71      5.23 o
   0  24   1       25.99       39.26      5.44 o
   1  24   1       13.34       24.29      3.65 o
   2  24   1       47.15       62.46      5.00 o
   3  24   1       16.82       20.86      5.55 o
   4  24   1        3.23        2.92      4.54 o
   5  24   1        0.24       -2.80      3.87 o
  -4  25   1       22.57       31.52      5.55 o
  -3  25   1       34.68       39.62      4.43 o
  -2  25   1      134.49      143.44      7.48 o
  -1  25   1        5.00        8.65      5.33 o
   0  25   1       97.26      124.17     14.30 o
   1  25   1       12.63       26.76      3.97 o
   2  25   1        0.53        0.39      3.93 o
  -1  26   1       17.94       29.55      6.34 o
   0  26   1        1.46        0.50      4.32 o
   1  26   1        0.07        6.67      4.43 o
 -15   0   2        0.41        4.36      3.53 o
 -14   0   2       64.60       78.76      5.23 o
 -13   0   2       19.86       17.40      2.40 o
 -12   0   2      406.72      364.93      8.66 o
 -11   0   2      367.83      351.22     18.56 o
 -10   0   2        0.45        2.50      1.48 o
  -9   0   2        0.31       -1.60      1.60 o
  -8   0   2      534.15      507.97      9.84 o
  -7   0   2       61.96       51.43      2.43 o
  -6   0   2      950.02      895.90     14.94 o
  -5   0   2      121.69       90.96      2.79 o
  -4   0   2     2815.24     3043.51     45.70 o
  -3   0   2     5774.74     5728.87     84.60 o
  -2   0   2    23160.70    22094.04    341.08 o
  -1   0   2     7234.11     7506.07     89.66 o
   0   0   2     1258.16     1221.68     19.26 o
   1   0   2    60042.90    55742.47    976.83 o
   2   0   2    45526.45    42306.83   1437.90 o
   3   0   2     3672.45     3906.97     57.87 o
   4   0   2      959.50      972.30     15.23 o
   5   0   2        1.03        0.97      0.72 o
   6   0   2       17.26       19.69      1.31 o
   7   0   2       22.83       20.75      1.50 o
   8   0   2      510.41      464.07      8.76 o
   9   0   2      216.26      209.53      6.74 o
  10   0   2        3.69        2.79      1.96 o
  11   0   2        0.06        2.27      2.14 o
  12   0   2        0.39        3.64      2.12 o
  13   0   2        0.01       -0.03      1.94 o
  14   0   2        1.70        6.60      2.56 o
  15   0   2        3.11        8.28      2.81 o
 -15   1   2        1.16        5.71      1.91 o
 -14   1   2        4.43        8.70      1.76 o
 -13   1   2        4.92        8.61      1.65 o
 -12   1   2       23.41       31.46      2.04 o
 -11   1   2      102.67       99.54      2.92 o
 -10   1   2       52.61       48.57      2.01 o
  -9   1   2        1.26        2.96      1.23 o
  -8   1   2        6.22        1.41      0.86 o
  -7   1   2        4.85        8.16      0.92 o
  -6   1   2      165.26      180.24      3.09 o
  -5   1   2       12.25       13.53      0.89 o
  -4   1   2      221.36      242.27      3.45 o
  -3   1   2     6955.22     7196.22     81.92 o
  -2   1   2     3361.95     3499.41     34.51 o
  -1   1   2    12168.23    11795.98    104.69 o
   1   1   2    10144.70     9971.15    139.78 o
   2   1   2     5863.37     6359.20     70.30 o
   3   1   2     3776.92     3748.75     36.59 o
   4   1   2      169.30      176.95      2.51 o
   5   1   2      870.50      890.19     10.08 o
   6   1   2      287.01      269.82      3.80 o
   7   1   2      503.53      489.30      6.28 o
   8   1   2      919.31      892.90     10.64 o
   9   1   2      512.87      426.77      8.94 o
  10   1   2      250.62      282.51      5.94 o
  11   1   2       74.03       49.31      2.59 o
  12   1   2       17.10       11.94      1.80 o
  13   1   2        0.13        2.01      1.59 o
  14   1   2        2.17        7.76      3.31 o
  15   1   2       17.59       23.56      2.81 o
 -15   2   2        2.14        8.86      2.48 o
 -14   2   2        2.60        1.46      1.51 o
 -13   2   2       39.63       41.73      2.18 o
 -12   2   2      182.79      182.84      4.06 o
 -11   2   2       52.98       52.15      2.19 o
 -10   2   2      128.08      129.24      3.13 o
  -9   2   2        3.77        0.56      1.17 o
  -8   2   2      179.82      189.87      3.55 o
  -7   2   2       22.19       24.55      1.29 o
  -6   2   2      112.05       80.86      1.98 o
  -5   2   2     2145.27     2292.93     24.81 o
  -4   2   2     5073.80     5331.19     52.50 o
  -3   2   2       25.48       52.50      1.51 o
  -2   2   2     6110.55     6436.49     59.58 o
  -1   2   2    11248.06    11336.78    164.00 o
   0   2   2     2467.85     2434.77     26.04 o
   1   2   2     6089.17     5967.32     60.38 o
   2   2   2     1134.25     1245.61     13.08 o
   3   2   2      152.12      181.35      3.10 o
   4   2   2       34.19       31.80      0.88 o
   5   2   2      770.90      733.47      8.47 o
   6   2   2       10.53       12.41      0.81 o
   7   2   2        3.78        3.50      0.73 o
   8   2   2      158.83      164.32      3.53 o
   9   2   2       20.54       25.42      1.61 o
  10   2   2        4.67        8.37      1.56 o
  11   2   2      255.79      232.75      7.20 o
  12   2   2       89.55       79.00      3.32 o
  13   2   2        8.22       13.71      1.98 o
  14   2   2        7.34        6.81      2.10 o
  15   2   2        1.09        6.90      2.05 o
 -15   3   2       11.36       17.37      4.08 o
 -14   3   2       15.07       17.53      2.00 o
 -13   3   2        7.91        5.91      1.42 o
 -12   3   2        3.06       -0.06      1.14 o
 -11   3   2      187.50      182.11      3.90 o
 -10   3   2        0.42       -0.85      0.97 o
  -9   3   2        0.36        0.00      0.95 o
  -8   3   2      337.98      327.97      5.07 o
  -7   3   2      530.93      536.18      7.07 o
  -6   3   2      104.11      100.27      2.22 o
  -5   3   2      985.39     1010.32     10.89 o
  -4   3   2      353.46      374.15      4.55 o
  -3   3   2        0.05        1.04      0.51 o
  -2   3   2     1525.08     1563.68     14.62 o
  -1   3   2       24.88       23.55      0.49 o
   0   3   2     7621.77     7145.38     65.26 o
   1   3   2      506.22      497.21      5.40 o
   2   3   2      812.94      884.84     10.31 o
   3   3   2      518.40      603.13      7.38 o
   4   3   2        0.09        0.08      0.54 o
   5   3   2      408.05      400.66      5.68 o
   6   3   2     1617.29     1725.16     20.82 o
   7   3   2      733.13      728.84      8.79 o
   8   3   2        0.09       -0.76      0.90 o
   9   3   2       53.65       42.68      1.93 o
  10   3   2      327.06      350.35      6.87 o
  11   3   2      402.61      447.61      8.44 o
  12   3   2       50.70       52.49      2.84 o
  13   3   2       27.20       29.45      2.95 o
  14   3   2        0.36        3.21      1.85 o
  15   3   2        0.44        2.39      2.24 o
 -15   4   2        0.41       11.55      4.54 o
 -14   4   2        0.05        0.38      1.44 o
 -13   4   2        4.09        4.71      1.53 o
 -12   4   2        8.90        5.00      1.29 o
 -11   4   2        0.90        0.37      1.05 o
 -10   4   2        6.62        8.06      1.24 o
  -9   4   2      456.99      426.83      6.31 o
  -8   4   2      724.74      665.19      8.65 o
  -7   4   2      394.69      327.37      4.59 o
  -6   4   2      355.33      413.15      5.26 o
  -5   4   2      114.27      115.57      2.11 o
  -4   4   2      770.02      775.45      8.27 o
  -3   4   2     1506.50     1539.03     15.35 o
  -2   4   2      919.16     1024.67      9.11 o
  -1   4   2     2475.74     2419.28     22.21 o
   0   4   2        8.58        8.62      0.32 o
   1   4   2      438.22      435.32      4.08 o
   2   4   2     1231.00     1262.42     13.27 o
   3   4   2        9.14        9.65      0.46 o
   4   4   2      258.36      302.27      4.95 o
   5   4   2       28.96       19.14      1.06 o
   6   4   2      987.11      957.24     12.21 o
   7   4   2       89.88       79.27      3.22 o
   8   4   2        0.41        0.38      0.99 o
   9   4   2       41.15       31.10      1.71 o
  10   4   2       28.52       29.94      2.05 o
  11   4   2      184.71      190.02      4.89 o
  12   4   2       18.64       21.62      2.51 o
  13   4   2        0.66        0.00      1.77 o
  14   4   2        2.25        7.55      2.19 o
  15   4   2        3.93        5.38      3.42 o
 -15   5   2        0.33        3.71      2.91 o
 -14   5   2        1.18        3.43      1.57 o
 -13   5   2       24.88       30.70      2.24 o
 -12   5   2       22.29       21.70      1.88 o
 -11   5   2      113.09      110.89      3.38 o
 -10   5   2       41.68       30.55      1.92 o
  -9   5   2      347.21      297.97      4.96 o
  -8   5   2      437.66      370.49      5.59 o
  -7   5   2      276.16      249.44      4.15 o
  -6   5   2       88.69       80.95      2.07 o
  -5   5   2       78.64       73.06      1.83 o
  -4   5   2      151.94      140.73      2.20 o
  -3   5   2       15.38       11.91      0.58 o
  -2   5   2     2657.60     2591.16     22.23 o
  -1   5   2     1164.52     1146.31     10.14 o
   0   5   2     1185.20     1153.74      9.75 o
   1   5   2       39.94       44.41      0.84 o
   2   5   2      269.14      247.16      2.89 o
   3   5   2      191.21      167.26      2.37 o
   4   5   2       44.92       49.37      1.16 o
   5   5   2     1853.58     1960.10     20.85 o
   6   5   2      255.38      257.69      4.27 o
   7   5   2       74.26       70.51      2.21 o
   8   5   2        4.63        1.25      0.97 o
   9   5   2        9.04       14.68      1.41 o
  10   5   2       23.83       16.81      1.60 o
  11   5   2        0.30       -1.41      1.51 o
  12   5   2        1.13        0.07      1.68 o
  13   5   2       22.55       23.78      3.20 o
  14   5   2        0.51        4.77      1.98 o
  15   5   2        0.01        6.79      3.76 o
 -15   6   2        0.30        1.79      2.44 o
 -14   6   2        0.41        3.43      1.89 o
 -13   6   2       21.15       26.13      2.14 o
 -12   6   2        0.69        3.29      1.39 o
 -11   6   2        0.38        1.25      1.23 o
 -10   6   2      158.29      139.92      3.65 o
  -9   6   2      389.50      349.07      6.08 o
  -8   6   2       52.18       57.42      2.20 o
  -7   6   2        1.62        3.17      0.88 o
  -6   6   2        6.31        2.38      0.75 o
  -5   6   2        1.33       -0.17      0.47 o
  -4   6   2       54.82       83.16      1.63 o
  -3   6   2     2897.68     3206.70     27.47 o
  -2   6   2     1666.28     1861.88     15.53 o
  -1   6   2       54.82       53.23      0.94 o
   0   6   2      434.67      462.87      4.22 o
   1   6   2     1131.61     1169.06     10.58 o
   2   6   2     2829.55     2838.37     26.16 o
   3   6   2      872.92      749.85      7.80 o
   4   6   2       73.49       66.46      1.51 o
   5   6   2      456.01      475.25      5.40 o
   6   6   2      402.60      441.87      6.42 o
   7   6   2      100.39       87.05      2.40 o
   8   6   2       19.61       23.01      1.50 o
   9   6   2        0.49        1.36      1.05 o
  10   6   2        0.78        2.01      1.95 o
  11   6   2        2.11        3.00      1.71 o
  12   6   2        0.56        1.71      2.27 o
  13   6   2       25.40       33.49      3.67 o
  14   6   2        1.09        2.71      1.94 o
  15   6   2        3.51       17.78      4.82 o
 -15   7   2       30.50       38.11      4.30 o
 -14   7   2       39.13       49.49      4.02 o
 -13   7   2        0.78        1.84      1.69 o
 -12   7   2       24.30       24.62      1.99 o
 -11   7   2        6.52        4.72      1.32 o
 -10   7   2        0.01        1.04      1.11 o
  -9   7   2        1.91        1.67      1.12 o
  -8   7   2       18.32       15.20      1.40 o
  -7   7   2      213.35      211.61      3.80 o
  -6   7   2       81.05       71.11      1.77 o
  -5   7   2        5.72        9.15      0.75 o
  -4   7   2       33.04       45.09      1.31 o
  -3   7   2      389.04      428.94      4.39 o
  -2   7   2     2014.59     2054.97     21.20 o
  -1   7   2      834.99      808.32      8.48 o
   0   7   2      799.47      733.42      6.45 o
   1   7   2      850.30      839.25      7.60 o
   2   7   2      276.28      273.44      3.43 o
   3   7   2      293.56      317.44      4.16 o
   4   7   2        6.07        6.06      0.84 o
   5   7   2      222.00      212.78      2.78 o
   6   7   2       12.28       16.01      1.07 o
   7   7   2      167.98      159.80      3.32 o
   8   7   2       89.81       82.82      3.05 o
   9   7   2      120.19      100.82      3.45 o
  10   7   2       30.78       31.24      2.26 o
  11   7   2        8.94       11.68      2.15 o
  12   7   2       18.46       18.70      2.54 o
  13   7   2       25.79       21.76      2.85 o
  14   7   2        7.98        7.92      2.94 o
 -14   8   2       36.82       34.94      4.65 o
 -13   8   2        3.03        2.13      1.78 o
 -12   8   2       35.68       35.99      2.71 o
 -11   8   2        0.47        1.09      1.21 o
 -10   8   2       38.68       44.09      2.20 o
  -9   8   2        1.86        3.97      1.15 o
  -8   8   2       88.71       75.90      2.50 o
  -7   8   2        0.11        0.05      0.78 o
  -6   8   2       81.17       77.32      2.47 o
  -5   8   2        1.65        1.53      0.59 o
  -4   8   2      141.79      155.30      2.19 o
  -3   8   2     1216.16     1307.17     11.81 o
  -2   8   2      535.34      529.69      5.56 o
  -1   8   2       64.34       48.08      1.07 o
   0   8   2      662.59      738.62      6.89 o
   1   8   2       87.52       80.78      1.23 o
   2   8   2       77.70       88.11      1.68 o
   3   8   2      458.08      508.53      6.22 o
   4   8   2      519.95      481.50      6.43 o
   5   8   2       95.26       89.71      1.79 o
   6   8   2      171.52      180.15      3.31 o
   7   8   2       33.19       33.97      1.83 o
   8   8   2       23.82       39.91      2.00 o
   9   8   2      110.30      122.27      3.82 o
  10   8   2        0.34       -1.37      1.37 o
  11   8   2       16.27       20.34      2.63 o
  12   8   2        0.13        3.75      1.92 o
  13   8   2       27.26       22.84      2.89 o
  14   8   2        2.08        7.05      2.87 o
 -14   9   2        1.66        3.67      4.04 o
 -13   9   2       19.81       21.54      2.78 o
 -12   9   2       23.06       27.10      2.51 o
 -11   9   2        0.60        1.67      1.58 o
 -10   9   2        5.60        7.49      1.63 o
  -9   9   2       14.14       10.13      1.48 o
  -8   9   2       37.82       39.36      2.08 o
  -7   9   2      220.81      196.62      4.60 o
  -6   9   2      250.21      225.95      4.50 o
  -5   9   2      139.47      115.27      2.23 o
  -4   9   2     1184.51     1249.96     11.50 o
  -3   9   2       63.18       49.46      1.16 o
  -2   9   2       13.54       17.20      1.00 o
  -1   9   2     1307.91     1451.48     18.14 o
   0   9   2        8.24       11.33      0.52 o
   1   9   2      853.39      919.54      9.02 o
   2   9   2       33.82       31.15      0.98 o
   3   9   2       94.17       80.91      1.76 o
   4   9   2       14.11       11.36      0.88 o
   5   9   2        2.71        4.21      0.70 o
   6   9   2      217.28      209.68      4.69 o
   7   9   2      108.03       98.21      2.91 o
   8   9   2      102.33       73.62      2.69 o
   9   9   2       34.24       19.28      1.80 o
  10   9   2        5.64        6.75      1.47 o
  11   9   2       16.77       11.22      1.94 o
  12   9   2        9.61        6.91      2.56 o
  13   9   2        4.91        5.66      2.22 o
  14   9   2       17.37       29.97      4.60 o
 -14  10   2        0.74        0.24      5.71 o
 -13  10   2       25.76       25.91      3.09 o
 -12  10   2        5.14       10.06      2.01 o
 -11  10   2       58.65       66.29      3.25 o
 -10  10   2       88.19       82.42      3.44 o
  -9  10   2       11.56       12.91      1.74 o
  -8  10   2       28.04       23.24      1.71 o
  -7  10   2       44.18       51.22      2.07 o
  -6  10   2      164.93      160.12      2.95 o
  -5  10   2      485.88      480.41      5.48 o
  -4  10   2      650.56      659.56      8.04 o
  -3  10   2        1.49        1.37      0.48 o
  -2  10   2       99.85      113.25      1.77 o
  -1  10   2      736.10      828.03      8.91 o
   0  10   2      491.04      539.62      5.11 o
   1  10   2       57.79       73.07      1.45 o
   2  10   2       90.09       72.56      1.49 o
   3  10   2      585.82      555.89      6.54 o
   4  10   2       79.78       70.05      1.77 o
   5  10   2        6.07        9.04      0.92 o
   6  10   2        9.28       10.55      1.50 o
   7  10   2       31.96       33.98      2.17 o
   8  10   2       16.31       18.11      1.66 o
   9  10   2       88.48       85.76      3.09 o
  10  10   2       84.03       89.88      3.25 o
  11  10   2       75.73       70.97      3.41 o
  12  10   2        6.00       12.52      2.49 o
  13  10   2        0.00        2.26      2.46 o
  14  10   2        0.95        5.81      2.80 o
 -14  11   2        0.23       -1.04      2.97 o
 -13  11   2        9.75       11.12      3.12 o
 -12  11   2        2.32        4.73      1.79 o
 -11  11   2        8.97        8.08      1.92 o
 -10  11   2        2.74        4.86      1.76 o
  -9  11   2       15.02       14.09      1.85 o
  -8  11   2      288.39      253.62      5.81 o
  -7  11   2      184.37      144.77      3.68 o
  -6  11   2     1249.45     1106.33     12.87 o
  -5  11   2      784.33      679.72      7.92 o
  -4  11   2      128.02      122.34      2.19 o
  -3  11   2       13.98       10.26      0.75 o
  -2  11   2      416.86      422.22      4.56 o
  -1  11   2      456.77      487.39      5.75 o
   0  11   2      161.27      150.41      1.98 o
   1  11   2       14.92       10.97      0.72 o
   2  11   2      124.43      127.69      2.12 o
   3  11   2      226.72      217.50      3.27 o
   4  11   2      116.29      101.98      2.20 o
   5  11   2        1.31        0.32      0.93 o
   6  11   2        6.66        2.30      1.98 o
   7  11   2       24.47       23.02      1.95 o
   8  11   2      136.13      109.92      3.74 o
   9  11   2        0.05        2.24      1.48 o
  10  11   2       69.84       54.43      2.97 o
  11  11   2        3.28        1.87      1.75 o
  12  11   2        9.61       20.63      2.73 o
  13  11   2       10.80        8.35      2.76 o
  14  11   2        2.48       12.17      4.49 o
 -13  12   2       12.30       10.44      2.75 o
 -12  12   2       18.10       14.84      2.60 o
 -11  12   2       15.99       19.28      2.29 o
 -10  12   2        7.44        4.67      1.88 o
  -9  12   2       69.81       74.20      3.29 o
  -8  12   2       16.87        9.04      1.40 o
  -7  12   2      398.17      348.88      5.99 o
  -6  12   2      667.50      697.65     12.29 o
  -5  12   2        8.26        9.04      0.95 o
  -4  12   2        8.00        8.18      0.80 o
  -3  12   2       28.59       28.85      1.05 o
  -2  12   2      201.89      207.23      2.79 o
  -1  12   2      148.12      145.56      2.34 o
   0  12   2       10.00        7.82      0.62 o
   1  12   2      157.62      150.61      2.37 o
   2  12   2      202.73      184.77      2.75 o
   3  12   2        0.12        0.60      0.79 o
   4  12   2      927.59      903.72     10.87 o
   5  12   2       33.52       35.75      1.81 o
   6  12   2       32.72       21.56      2.18 o
   7  12   2      109.82      116.94      4.26 o
   8  12   2      137.74      147.26      4.44 o
   9  12   2      101.20      120.41      4.19 o
  10  12   2       41.07       47.78      3.36 o
  11  12   2        1.23       -0.76      2.03 o
  12  12   2        0.07        3.95      2.61 o
  13  12   2        0.98        9.87      4.04 o
 -13  13   2        0.75        0.36      4.01 o
 -12  13   2       10.44       13.81      3.01 o
 -11  13   2       63.40       74.94      6.66 o
 -10  13   2       22.76       22.68      2.29 o
  -9  13   2       17.43       19.34      2.44 o
  -8  13   2      191.84      188.62      4.28 o
  -7  13   2      102.10       93.16      3.37 o
  -6  13   2       20.18       17.51      1.68 o
  -5  13   2      161.86      160.38      3.99 o
  -4  13   2       15.10       11.45      0.88 o
  -3  13   2       54.42       47.16      1.51 o
  -2  13   2      160.82      169.75      2.62 o
  -1  13   2      113.18      111.44      2.00 o
   0  13   2      184.74      167.99      2.81 o
   1  13   2       56.07       62.01      1.64 o
   2  13   2      307.54      315.80      4.26 o
   3  13   2      748.19      744.56      8.97 o
   4  13   2      303.87      313.43      4.82 o
   5  13   2      145.47      143.32      4.07 o
   6  13   2        0.87       -0.07      1.19 o
   7  13   2       23.36       27.99      2.21 o
   8  13   2       75.04       77.08      3.38 o
   9  13   2       43.23       41.20      3.31 o
  10  13   2        5.92       11.57      3.75 o
  11  13   2        0.07       -0.86      2.05 o
  12  13   2        3.23        5.56      2.93 o
  13  13   2       34.72       45.65      6.39 o
 -13  14   2        0.39        3.64      5.22 o
 -12  14   2       45.44       53.13      7.30 o
 -11  14   2       17.30       22.17      2.49 o
 -10  14   2        5.45        4.74      1.79 o
  -9  14   2       23.86       21.61      2.63 o
  -8  14   2       37.37       34.41      2.32 o
  -7  14   2      366.90      339.62      7.78 o
  -6  14   2       36.97       35.78      2.18 o
  -5  14   2       33.94       32.59      1.98 o
  -4  14   2       67.56       58.56      2.45 o
  -3  14   2       99.83      100.61      2.05 o
  -2  14   2      539.09      562.12      6.54 o
  -1  14   2      971.05      940.78     10.36 o
   0  14   2       20.81       24.08      1.09 o
   1  14   2       73.78       76.97      1.88 o
   2  14   2       58.41       55.92      1.70 o
   3  14   2       42.96       48.51      1.80 o
   4  14   2      295.86      286.77      4.64 o
   5  14   2        9.65        8.26      2.06 o
   6  14   2      124.85      111.06      3.68 o
   7  14   2       10.18       13.41      2.31 o
   8  14   2       39.49       38.73      3.07 o
   9  14   2       47.92       45.66      3.38 o
  10  14   2       12.55       21.00      5.12 o
  11  14   2        0.18        3.40      2.75 o
 -12  15   2        3.53        1.38      3.39 o
 -11  15   2        0.03       -2.72      2.72 o
 -10  15   2        2.05        3.08      3.42 o
  -9  15   2        2.90        3.68      3.07 o
  -8  15   2       13.85       14.90      1.96 o
  -7  15   2       37.22       31.55      2.25 o
  -6  15   2       10.88        8.67      1.53 o
  -5  15   2       14.18       13.45      1.39 o
  -4  15   2        6.04        5.90      1.08 o
  -3  15   2      103.19       94.48      2.99 o
  -2  15   2       53.40       56.40      2.08 o
  -1  15   2      100.73      108.32      2.63 o
   0  15   2       51.42       46.74      1.65 o
   1  15   2        0.61       -0.21      0.65 o
   2  15   2       22.77       27.04      1.63 o
   3  15   2      501.60      492.73      7.52 o
   4  15   2      375.39      387.26      6.37 o
   5  15   2      349.84      332.10      6.60 o
   6  15   2        0.36        1.06      1.21 o
   7  15   2       17.07       20.53      3.01 o
   8  15   2        7.57        7.17      2.72 o
   9  15   2       58.93       61.11      4.67 o
  10  15   2       11.61       11.70      5.33 o
  11  15   2        4.11        1.56      2.77 o
  12  15   2       18.01       13.91      5.78 o
 -12  16   2       16.73       14.80      6.50 o
 -11  16   2       52.13       63.01      4.33 o
 -10  16   2        1.00       -0.59      2.86 o
  -9  16   2        0.27       -0.81      1.49 o
  -8  16   2       83.12       85.58      3.68 o
  -7  16   2      119.18      120.24      3.45 o
  -6  16   2        2.19        5.38      1.28 o
  -5  16   2       33.03       28.96      1.75 o
  -4  16   2       57.64       69.71      2.42 o
  -3  16   2       55.28       60.24      2.58 o
  -2  16   2       21.48       14.95      1.58 o
  -1  16   2      133.67      160.29      4.11 o
   0  16   2       17.08       10.45      1.25 o
   1  16   2       31.68       23.63      1.50 o
   2  16   2        0.61        0.80      0.96 o
   3  16   2        1.53        2.36      0.98 o
   4  16   2        3.23        2.15      1.02 o
   5  16   2        4.15        4.01      1.33 o
   6  16   2        7.20        5.47      1.70 o
   7  16   2        2.78        4.48      1.61 o
   8  16   2        6.13        6.36      2.82 o
   9  16   2       26.51       23.84      3.70 o
  10  16   2        9.44       14.93      3.84 o
  11  16   2        1.83        4.18      7.96 o
  12  16   2        8.42       10.26      5.94 o
 -11  17   2       40.14       46.01      4.01 o
 -10  17   2       61.16       69.43      4.41 o
  -9  17   2        0.77        2.60      1.47 o
  -8  17   2       45.60       44.89      2.42 o
  -7  17   2        2.81        2.53      1.69 o
  -6  17   2       79.66       75.84      2.80 o
  -5  17   2       18.69       21.07      1.96 o
  -4  17   2        0.00        0.33      1.23 o
  -3  17   2       13.51       11.89      1.63 o
  -2  17   2       37.32       25.76      1.94 o
  -1  17   2      480.96      417.10      8.29 o
   0  17   2      118.92       90.12      3.55 o
   1  17   2        7.22        8.74      1.24 o
   2  17   2        5.87        4.13      1.19 o
   3  17   2        0.35        0.94      1.03 o
   4  17   2        2.94        0.96      1.19 o
   5  17   2        1.42        0.87      1.62 o
   6  17   2       70.99       69.69      3.44 o
   7  17   2        3.41        3.35      1.72 o
   8  17   2       63.49       67.61      4.05 o
   9  17   2       20.80       23.14      2.68 o
  10  17   2        0.91        3.13      2.81 o
  11  17   2        4.10       -4.26      4.26 o
 -11  18   2        2.45        6.34      6.17 o
 -10  18   2        0.48        1.84      2.35 o
  -9  18   2        2.66        6.82      1.89 o
  -8  18   2       15.61       12.25      1.78 o
  -7  18   2       73.83       79.96      3.48 o
  -6  18   2       14.27       19.36      2.07 o
  -5  18   2       66.46       54.38      2.81 o
  -4  18   2       11.68       10.28      1.63 o
  -3  18   2       56.03       55.12      2.65 o
  -2  18   2      219.08      220.48      5.21 o
  -1  18   2      263.48      243.96      7.71 o
   0  18   2        5.29        3.85      1.36 o
   1  18   2       14.71       11.58      1.58 o
   2  18   2       39.90       38.32      2.26 o
   3  18   2        7.78        7.22      1.41 o
   4  18   2       46.40       44.34      4.56 o
   5  18   2       79.99       80.25      4.44 o
   6  18   2        4.92        5.85      1.80 o
   7  18   2       21.06       21.54      2.55 o
   8  18   2        0.85        5.95      2.10 o
   9  18   2        5.14        6.04      2.26 o
  10  18   2        0.13       -1.25      2.92 o
  11  18   2        1.26       -4.88      4.88 o
 -10  19   2        5.35        2.53      8.16 o
  -9  19   2        1.55       -3.49      3.49 o
  -8  19   2        8.98        8.31      2.04 o
  -7  19   2        8.55        8.14      1.92 o
  -6  19   2       20.73       26.37      2.34 o
  -5  19   2        1.35        0.17      2.02 o
  -4  19   2        1.64        0.41      1.34 o
  -3  19   2       27.40       25.25      2.10 o
  -2  19   2        0.14        0.32      1.25 o
  -1  19   2       24.48       26.44      2.02 o
   0  19   2       49.68       51.61      2.58 o
   1  19   2        0.30        1.04      1.38 o
   2  19   2       37.43       47.06      2.81 o
   3  19   2        0.08       -0.17      1.34 o
   4  19   2       10.17       13.21      3.19 o
   5  19   2       23.80       19.12      2.25 o
   6  19   2        2.14        1.64      1.77 o
   7  19   2       10.38       10.18      2.13 o
   8  19   2        0.78        0.64      3.61 o
   9  19   2       22.99       32.35      3.16 o
  10  19   2        3.52       -0.56      5.33 o
 -10  20   2        0.03       -5.38      5.38 o
  -9  20   2        5.01       -1.87      3.73 o
  -8  20   2        4.35        1.68      2.26 o
  -7  20   2        1.92        2.93      1.86 o
  -6  20   2       38.84       50.64      3.01 o
  -5  20   2        9.46       11.30      1.88 o
  -4  20   2       22.94       26.21      2.21 o
  -3  20   2        8.20        9.33      1.71 o
  -2  20   2       12.86        8.15      2.33 o
  -1  20   2        1.06        1.24      1.27 o
   0  20   2        0.14       -0.46      1.19 o
   1  20   2       29.02       35.32      2.61 o
   2  20   2       34.42       39.22      2.73 o
   3  20   2        0.08        1.26      2.52 o
   4  20   2       13.75       15.56      2.74 o
   5  20   2        0.60       -0.75      1.54 o
   6  20   2        0.04        0.09      1.73 o
   7  20   2        0.26        1.42      1.84 o
   8  20   2       11.53       12.10      2.71 o
   9  20   2        5.24        5.37      3.28 o
  -9  21   2        0.71       -3.98      5.38 o
  -8  21   2        5.13        5.32      3.94 o
  -7  21   2        1.15       -0.26      3.05 o
  -6  21   2        4.41        3.86      2.95 o
  -5  21   2        2.97        4.67      1.80 o
  -4  21   2        0.00        0.49      1.52 o
  -3  21   2       23.26       29.38      2.44 o
  -2  21   2        1.69        2.16      1.42 o
  -1  21   2       19.90       26.18      2.24 o
   0  21   2       54.25       55.33      2.86 o
   1  21   2       22.10       26.80      2.28 o
   2  21   2        7.04       10.56      1.97 o
   3  21   2       10.70        4.95      2.15 o
   4  21   2       60.03       61.96      4.27 o
   5  21   2        2.25        0.33      4.99 o
   6  21   2        5.77        5.82      5.22 o
   7  21   2        0.98        2.07      2.50 o
   8  21   2        8.63        9.27      3.41 o
  -8  22   2        5.05       -3.59      5.33 o
  -7  22   2       11.60        8.62      4.66 o
  -6  22   2       13.78       17.12      2.98 o
  -5  22   2        0.26       -0.15      1.69 o
  -4  22   2        4.51        5.49      1.81 o
  -3  22   2        4.64        5.15      1.74 o
  -2  22   2        0.32       -1.43      1.44 o
  -1  22   2       22.81       26.23      2.53 o
   0  22   2        9.05        9.99      1.84 o
   1  22   2        0.63        4.57      2.08 o
   2  22   2       24.11       33.05      3.47 o
   3  22   2       66.64       75.74      8.94 o
   4  22   2       45.11       38.62      3.75 o
   5  22   2       15.93       19.38      3.25 o
   6  22   2        1.14        5.95      3.20 o
   7  22   2        1.42        2.64      2.63 o
  -7  23   2        1.10       -5.27      5.27 o
  -6  23   2        5.76        7.68      3.04 o
  -5  23   2        2.36        1.36      2.86 o
  -4  23   2        0.61       -1.63      1.63 o
  -3  23   2       10.93       10.41      3.29 o
  -2  23   2       17.10       14.39      2.18 o
  -1  23   2       67.39       80.96      3.67 o
   0  23   2       42.59       55.87      4.23 o
   1  23   2        0.15        0.63      1.96 o
   2  23   2        0.12        0.15      2.17 o
   3  23   2       30.57       36.42      4.57 o
   4  23   2        0.61        2.49      5.72 o
   5  23   2        0.00        2.59      2.53 o
   6  23   2        1.72       -0.03      2.44 o
  -6  24   2       30.97       36.98      6.53 o
  -5  24   2        5.91        5.54      2.62 o
  -4  24   2       73.18       93.60      4.21 o
  -3  24   2       88.57       97.92      4.22 o
  -2  24   2       45.95       57.33      3.38 o
  -1  24   2        2.77        0.61      1.74 o
   0  24   2       38.23       42.62      3.01 o
   1  24   2       22.70       27.28      2.92 o
   2  24   2        2.77        7.05      3.12 o
   3  24   2        3.60        3.38      3.79 o
   4  24   2       12.18       20.48      7.68 o
   5  24   2       10.47       16.09      4.04 o
  -4  25   2       15.92       18.34      4.54 o
  -3  25   2       10.81       22.00      6.56 o
  -2  25   2        9.85       14.06      2.72 o
  -1  25   2        0.26        1.79      2.17 o
   0  25   2        0.02        2.66      2.21 o
   1  25   2        4.81        7.58      3.31 o
   2  25   2        0.10       -2.86      2.86 o
   3  25   2        7.04        4.82      3.53 o
  -1  26   2        8.71       16.82      5.89 o
 -15   1   3        4.34        9.43      2.55 o
 -14   1   3       34.74       45.76      2.48 o
 -13   1   3        8.70       12.50      1.61 o
 -12   1   3        9.59       10.95      1.53 o
 -11   1   3       39.00       39.95      2.01 o
 -10   1   3        2.72        3.22      1.11 o
  -9   1   3       84.08       75.42      2.40 o
  -8   1   3        2.84        3.65      0.99 o
  -7   1   3        0.88        1.84      0.93 o
  -6   1   3      283.10      294.21      4.46 o
  -5   1   3        4.67        4.18      0.72 o
  -4   1   3      324.75      340.22      4.29 o
  -3   1   3     1720.01     1672.40     17.08 o
  -2   1   3      352.37      346.98      3.80 o
  -1   1   3     2765.75     2791.88     26.59 o
   0   1   3        0.76        3.28      0.31 o
   1   1   3     7015.03     7448.36     80.93 o
   2   1   3     1251.91     1384.29     19.43 o
   3   1   3      262.04      251.46      3.16 o
   4   1   3      502.06      536.69      6.28 o
   5   1   3        0.71        0.71      0.42 o
   6   1   3       11.34       14.04      0.97 o
   7   1   3       10.51       12.35      1.93 o
   8   1   3      281.20      275.29      5.52 o
   9   1   3       20.20       19.11      1.77 o
  10   1   3        1.60        0.35      1.22 o
  11   1   3       56.45       56.16      3.54 o
  12   1   3       80.06       79.39      3.40 o
  13   1   3       78.12       81.41      6.20 o
  14   1   3        6.87        8.89      2.54 o
  15   1   3        5.16        4.26      3.48 o
 -15   2   3        0.06        1.50      2.18 o
 -14   2   3        2.34        5.74      1.53 o
 -13   2   3       53.28       54.69      2.54 o
 -12   2   3       45.72       53.03      2.53 o
 -11   2   3       56.47       62.15      2.40 o
 -10   2   3        0.03       -0.92      0.92 o
  -9   2   3      370.19      349.80      5.57 o
  -8   2   3       75.23       63.47      2.14 o
  -7   2   3      128.10      122.34      2.75 o
  -6   2   3        2.10        2.19      0.68 o
  -5   2   3      105.54      126.57      2.30 o
  -4   2   3      207.77      255.11      3.47 o
  -3   2   3     1332.49     1417.74     14.63 o
  -2   2   3       86.33       92.80      1.35 o
  -1   2   3       11.59       13.17      0.50 o
   0   2   3      271.10      292.60      3.58 o
   1   2   3     1898.84     1987.98     41.58 o
   2   2   3      466.87      467.27      5.83 o
   3   2   3      414.67      494.11      6.95 o
   4   2   3       99.07      104.90      2.36 o
   5   2   3        1.95        3.73      0.76 o
   6   2   3      169.27      167.14      3.18 o
   7   2   3       77.00       84.16      2.33 o
   8   2   3       10.03        8.57      1.38 o
   9   2   3        0.86        1.42      1.20 o
  10   2   3       15.04       14.42      1.69 o
  11   2   3       89.90       90.19      3.41 o
  12   2   3        6.08        6.04      1.66 o
  13   2   3       27.26       34.50      3.16 o
  14   2   3        7.15       12.12      2.39 o
  15   2   3        0.96        5.78      3.42 o
 -15   3   3        0.04        2.18      2.29 o
 -14   3   3        0.45        1.77      1.40 o
 -13   3   3       15.45       16.80      1.98 o
 -12   3   3        2.79        3.01      1.27 o
 -11   3   3       37.54       37.63      2.13 o
 -10   3   3       10.23        5.86      1.20 o
  -9   3   3      201.95      163.10      3.50 o
  -8   3   3     1317.75     1186.54     14.18 o
  -7   3   3       24.43       14.01      1.17 o
  -6   3   3      159.88      151.82      2.74 o
  -5   3   3      102.13       89.17      1.92 o
  -4   3   3      647.12      699.49      7.84 o
  -3   3   3      465.78      514.59      5.90 o
  -2   3   3      211.19      239.36      2.77 o
  -1   3   3        0.01        0.06      0.30 o
   0   3   3        3.34        3.06      0.26 o
   1   3   3      971.01      994.27      9.93 o
   2   3   3      865.93      953.21     10.21 o
   3   3   3      975.44     1016.82     11.97 o
   4   3   3      134.84      159.10      4.33 o
   5   3   3      866.33      852.84     10.85 o
   6   3   3        8.09       12.89      1.07 o
   7   3   3       10.13        6.64      1.08 o
   8   3   3        1.61        0.56      0.94 o
   9   3   3        4.36        3.08      1.24 o
  10   3   3       15.09       17.85      1.82 o
  11   3   3        0.02        2.85      1.44 o
  12   3   3        3.37        3.96      1.86 o
  13   3   3        6.47        8.07      2.13 o
  14   3   3        0.27        4.44      1.99 o
  15   3   3        0.00        5.33      3.48 o
 -15   4   3        0.30        0.64      2.00 o
 -14   4   3        2.13        4.74      1.69 o
 -13   4   3        0.43        0.15      1.46 o
 -12   4   3        5.56        3.96      1.28 o
 -11   4   3        2.71        3.49      1.17 o
 -10   4   3       30.59       21.90      1.70 o
  -9   4   3       23.71       14.70      1.35 o
  -8   4   3      842.70      873.00     10.95 o
  -7   4   3      193.82      203.38      3.67 o
  -6   4   3     1308.76     1300.53     14.05 o
  -5   4   3        1.59        1.34      0.67 o
  -4   4   3      276.54      323.35      4.53 o
  -3   4   3       46.13       67.36      1.37 o
  -2   4   3      225.37      217.71      2.61 o
  -1   4   3     1581.60     1666.40     15.26 o
   0   4   3        2.33        1.79      0.98 o
   1   4   3     3358.06     3464.48     33.59 o
   2   4   3      164.72      214.21      2.78 o
   3   4   3     1980.69     2125.29     21.70 o
   4   4   3      830.33      954.08     14.83 o
   5   4   3      295.20      349.25      5.76 o
   6   4   3       59.92       64.21      1.98 o
   7   4   3       76.65       77.35      2.31 o
   8   4   3       67.37       74.24      2.37 o
   9   4   3       23.10       24.25      1.80 o
  10   4   3        9.28        8.02      1.53 o
  11   4   3       32.81       39.30      3.70 o
  12   4   3        1.21        3.56      2.93 o
  13   4   3       45.46       41.04      3.31 o
  14   4   3        9.15       15.42      2.61 o
  15   4   3        1.42        6.95      3.36 o
 -15   5   3        5.40        8.57      3.14 o
 -14   5   3       14.04       19.03      2.16 o
 -13   5   3        0.42        1.55      1.42 o
 -12   5   3        0.03       -0.96      1.36 o
 -11   5   3        5.29        4.82      1.37 o
 -10   5   3        1.85        4.16      1.27 o
  -9   5   3       90.10       77.77      3.95 o
  -8   5   3       29.26       32.44      1.84 o
  -7   5   3      602.26      581.07      8.48 o
  -6   5   3        1.70        0.23      0.68 o
  -5   5   3        9.61       12.31      0.95 o
  -4   5   3      112.64      112.30      1.97 o
  -3   5   3     1121.29     1172.43     10.58 o
  -2   5   3     1642.99     1687.95     14.77 o
  -1   5   3     1114.56     1075.26      9.51 o
   0   5   3     1270.28     1306.04     12.06 o
   1   5   3      124.62      135.08      1.70 o
   2   5   3      113.76      122.70      1.74 o
   3   5   3      573.00      620.81     10.72 o
   4   5   3      142.99      149.32      2.62 o
   5   5   3      176.43      205.82      3.95 o
   6   5   3       92.08       73.04      2.87 o
   7   5   3      400.75      431.35      7.20 o
   8   5   3      158.89      176.45      3.67 o
   9   5   3       12.48        6.72      1.40 o
  10   5   3        6.61        5.49      1.74 o
  11   5   3        4.46        8.14      1.94 o
  12   5   3        1.21        2.10      1.70 o
  13   5   3       28.29       35.23      3.20 o
  14   5   3        0.00        3.72      2.14 o
 -15   6   3       11.20       15.31      4.99 o
 -14   6   3        1.23        3.02      1.99 o
 -13   6   3       11.67       11.98      1.86 o
 -12   6   3        6.25       10.06      1.90 o
 -11   6   3       19.39       23.81      1.89 o
 -10   6   3       22.97       23.48      2.20 o
  -9   6   3        0.71        0.78      1.07 o
  -8   6   3      177.12      193.75      4.14 o
  -7   6   3       51.12       51.41      3.48 o
  -6   6   3        1.81        2.48      0.81 o
  -5   6   3        0.79        0.78      0.65 o
  -4   6   3      412.47      443.28      4.84 o
  -3   6   3        6.04        6.03      0.49 o
  -2   6   3      460.42      515.70      5.02 o
  -1   6   3      248.17      273.98      3.12 o
   0   6   3      180.38      165.46      2.40 o
   1   6   3       99.49      120.72      1.84 o
   2   6   3      919.44     1008.85      9.72 o
   3   6   3      498.19      583.46      7.35 o
   4   6   3      132.42      150.89      2.66 o
   5   6   3        0.02        0.68      0.86 o
   6   6   3      468.39      512.04     11.00 o
   7   6   3      202.45      215.84      4.01 o
   8   6   3       36.20       25.83      1.88 o
   9   6   3        0.23       -1.10      1.10 o
  10   6   3       12.99       13.92      2.18 o
  11   6   3        7.45        5.29      1.89 o
  12   6   3        3.80        6.53      2.02 o
  13   6   3        0.70        4.89      3.37 o
  14   6   3       23.79       35.37      4.12 o
 -14   7   3        0.00        3.19      4.42 o
 -13   7   3        5.03        7.46      2.31 o
 -12   7   3       39.50       47.68      3.09 o
 -11   7   3        2.46        3.63      1.35 o
 -10   7   3        9.79       11.20      1.51 o
  -9   7   3       39.31       36.00      1.95 o
  -8   7   3      158.37      148.35      3.57 o
  -7   7   3       11.76       12.60      1.30 o
  -6   7   3        8.80        6.22      0.98 o
  -5   7   3        0.07        0.25      0.60 o
  -4   7   3        2.69        3.47      0.52 o
  -3   7   3       78.05       77.49      1.38 o
  -2   7   3      510.08      484.95      5.19 o
  -1   7   3      240.01      245.92      2.93 o
   0   7   3      466.40      488.06      4.80 o
   1   7   3      360.67      387.50      4.13 o
   2   7   3      986.95     1023.93      9.94 o
   3   7   3      155.44      161.79      2.25 o
   4   7   3       23.41       20.72      0.82 o
   5   7   3       99.36      100.47      2.56 o
   6   7   3       58.21       43.56      1.86 o
   7   7   3       76.77       79.17      2.84 o
   8   7   3        1.51       -1.06      1.06 o
   9   7   3        0.33       -0.41      1.23 o
  10   7   3        6.33        2.07      1.57 o
  11   7   3        2.96        0.30      1.87 o
  12   7   3       87.11       93.20      4.50 o
  13   7   3        0.05        2.40      1.98 o
  14   7   3       13.39       12.55      3.07 o
 -14   8   3        0.01        1.07      4.26 o
 -13   8   3        0.85        1.38      1.75 o
 -12   8   3       34.69       43.50      2.98 o
 -11   8   3       23.35       25.08      3.39 o
 -10   8   3        0.02       -1.21      1.32 o
  -9   8   3        1.24        1.47      1.09 o
  -8   8   3        9.93        7.54      1.25 o
  -7   8   3      149.17      145.23      3.40 o
  -6   8   3       13.97       15.96      1.10 o
  -5   8   3      300.45      289.99      4.01 o
  -4   8   3       15.68       21.84      1.25 o
  -3   8   3       24.70       19.44      0.76 o
  -2   8   3      924.81     1062.05      9.73 o
  -1   8   3       59.14       72.90      1.37 o
   0   8   3      142.75      190.36      2.45 o
   1   8   3      872.34      915.78      8.36 o
   2   8   3      117.83      150.35      2.06 o
   3   8   3      168.82      185.92      2.43 o
   4   8   3      109.18      114.33      2.40 o
   5   8   3        8.68        7.28      1.13 o
   6   8   3       50.59       54.84      2.34 o
   7   8   3       73.98       68.64      2.39 o
   8   8   3        1.85        3.96      1.16 o
   9   8   3       12.41        7.38      1.41 o
  10   8   3       31.66       29.14      2.65 o
  11   8   3       18.71       26.30      2.73 o
  12   8   3        5.90        7.47      2.16 o
  13   8   3        5.32        4.57      2.13 o
  14   8   3        6.50        9.07      4.21 o
 -14   9   3        3.83        4.54      3.35 o
 -13   9   3       65.38       71.61      3.75 o
 -12   9   3        0.39       -0.43      2.97 o
 -11   9   3        0.86        0.51      1.42 o
 -10   9   3        0.02       -0.61      1.23 o
  -9   9   3       11.62       11.64      1.88 o
  -8   9   3       78.76       78.89      2.65 o
  -7   9   3      231.55      218.62      5.38 o
  -6   9   3       41.84       31.05      1.40 o
  -5   9   3      186.52      159.58      2.76 o
  -4   9   3      852.52      794.37      8.37 o
  -3   9   3      169.75      173.00      2.39 o
  -2   9   3      313.48      326.13      3.66 o
  -1   9   3       32.99       28.90      0.93 o
   0   9   3        1.00        3.14      0.40 o
   1   9   3     1309.73     1364.74     12.14 o
   2   9   3       78.33       73.12      1.45 o
   3   9   3      951.32      979.73     10.58 o
   4   9   3       57.77       55.94      1.78 o
   5   9   3       20.68       16.37      1.68 o
   6   9   3       57.97       42.00      2.17 o
   7   9   3        0.53        0.34      0.82 o
   8   9   3       14.40       16.43      3.05 o
   9   9   3        2.13        2.37      1.20 o
  10   9   3        1.11        4.59      1.88 o
  11   9   3        6.19        9.47      2.26 o
  12   9   3       21.58       18.68      2.71 o
  13   9   3        0.64        5.11      2.16 o
  14   9   3        0.31        6.11      3.31 o
 -14  10   3        7.79       15.37      4.32 o
 -13  10   3        2.45        5.88      1.92 o
 -12  10   3       41.12       42.90      2.96 o
 -11  10   3        9.12        8.12      1.90 o
 -10  10   3       10.06       12.13      1.82 o
  -9  10   3        1.03        1.43      1.07 o
  -8  10   3       82.96       89.21      2.80 o
  -7  10   3       29.06       31.44      1.52 o
  -6  10   3        4.21        2.96      0.85 o
  -5  10   3      740.72      726.96      9.02 o
  -4  10   3     1342.01     1370.48     18.56 o
  -3  10   3       13.01       11.39      0.81 o
  -2  10   3       13.14       19.06      0.81 o
  -1  10   3       26.41       25.57      0.84 o
   0  10   3       21.15       20.65      0.75 o
   1  10   3       40.92       42.94      0.99 o
   2  10   3       16.47       15.74      0.82 o
   3  10   3      713.33      714.73      9.62 o
   4  10   3      353.72      349.46      5.45 o
   5  10   3       96.63       95.35      2.98 o
   6  10   3       28.40       32.53      1.96 o
   7  10   3       10.00        7.61      1.33 o
   8  10   3      178.72      161.41      6.65 o
   9  10   3        1.98        5.06      1.91 o
  10  10   3        1.85        3.78      1.97 o
  11  10   3       39.40       45.01      3.39 o
  12  10   3        5.53        9.94      2.34 o
  13  10   3        2.38        7.75      2.75 o
 -13  11   3        2.07        3.14      2.97 o
 -12  11   3        0.66        0.05      1.78 o
 -11  11   3        1.46        2.35      2.37 o
 -10  11   3       10.52       11.98      1.82 o
  -9  11   3       15.17       15.56      1.92 o
  -8  11   3       21.72       18.99      1.60 o
  -7  11   3      159.17      159.54      3.25 o
  -6  11   3      121.08      118.18      2.64 o
  -5  11   3      200.15      177.53      3.22 o
  -4  11   3       76.53       71.58      2.18 o
  -3  11   3       62.87       58.30      1.61 o
  -2  11   3        2.85        1.42      0.60 o
  -1  11   3        1.34        1.58      0.53 o
   0  11   3       27.62       25.24      0.94 o
   1  11   3      617.27      626.93      7.16 o
   2  11   3        7.21        5.27      0.79 o
   3  11   3       48.87       60.01      1.75 o
   4  11   3      584.32      566.84      9.28 o
   5  11   3        0.36       -1.03      1.03 o
   6  11   3        3.68        4.75      1.30 o
   7  11   3       34.50       33.80      2.17 o
   8  11   3      156.19      143.25      5.04 o
   9  11   3       91.57       93.63      4.13 o
  10  11   3       16.68       18.16      2.55 o
  11  11   3        4.31        8.45      5.10 o
  12  11   3        0.01        4.90      2.69 o
 -13  12   3        1.40       -0.54      3.95 o
 -12  12   3        3.90        5.01      2.24 o
 -11  12   3        7.07        8.01      2.39 o
 -10  12   3       11.11       14.18      2.44 o
  -9  12   3        4.47        7.77      1.65 o
  -8  12   3       52.20       56.04      2.75 o
  -7  12   3      146.25      140.71      3.12 o
  -6  12   3       26.38       32.87      1.52 o
  -5  12   3       10.71       10.57      1.02 o
  -4  12   3       18.73       16.11      1.08 o
  -3  12   3       39.09       37.16      1.94 o
  -2  12   3       15.73       17.39      1.03 o
  -1  12   3       14.05       12.25      0.88 o
   0  12   3       74.63       79.11      2.16 o
   1  12   3        0.59        0.71      0.76 o
   2  12   3      535.27      520.57      7.38 o
   3  12   3      505.09      448.53      6.61 o
   4  12   3      613.93      622.66     11.97 o
   5  12   3       46.42       43.50      2.59 o
   6  12   3      392.57      374.21      8.46 o
   7  12   3        5.77        8.64      1.56 o
   8  12   3      349.50      367.41     13.46 o
   9  12   3      356.72      330.20     14.05 o
  10  12   3      138.36      126.23     13.96 o
  11  12   3       77.04       76.66      7.40 o
  12  12   3        3.30        4.77      4.26 o
 -13  13   3        1.79        2.86      5.33 o
 -12  13   3        1.71        5.26      2.36 o
 -11  13   3        0.43        1.91      2.51 o
 -10  13   3        0.85       -0.85      2.37 o
  -9  13   3       97.82      100.08      4.49 o
  -8  13   3       67.04       59.86      3.13 o
  -7  13   3       22.97       26.87      2.44 o
  -6  13   3      528.97      446.58      7.90 o
  -5  13   3       14.97       13.63      1.13 o
  -4  13   3       19.14       16.76      1.28 o
  -3  13   3        3.37        2.70      0.74 o
  -2  13   3       69.94       65.11      2.48 o
  -1  13   3      266.56      263.28      5.06 o
   0  13   3        7.45       11.03      1.08 o
   1  13   3      103.79      110.42      2.70 o
   2  13   3       46.70       45.98      1.84 o
   3  13   3       30.16       32.18      1.64 o
   4  13   3      503.17      492.05      8.31 o
   5  13   3      687.63      687.59     13.29 o
   6  13   3      167.60      182.36      5.49 o
   7  13   3        1.54       -0.16      1.87 o
   8  13   3       26.97       23.87      3.33 o
   9  13   3        7.14        8.14      2.77 o
  10  13   3        8.85        8.55      2.89 o
  11  13   3        1.08        0.90      3.70 o
 -12  14   3       15.52       15.76      2.97 o
 -11  14   3        0.77        1.85      2.24 o
 -10  14   3       37.02       35.89      3.26 o
  -9  14   3       10.84        9.73      2.27 o
  -8  14   3       39.40       40.93      2.50 o
  -7  14   3       12.60       16.23      1.75 o
  -6  14   3       68.27       53.65      2.55 o
  -5  14   3      236.36      217.84      5.08 o
  -4  14   3      296.04      291.24      4.74 o
  -3  14   3        7.66        3.41      0.87 o
  -2  14   3      293.31      275.82      8.70 o
  -1  14   3      236.49      231.36      4.84 o
   0  14   3       45.39       52.43      1.96 o
   1  14   3      218.35      222.53      4.16 o
   2  14   3      562.08      541.26      7.90 o
   3  14   3      488.63      468.85      7.11 o
   4  14   3       18.34       14.63      1.68 o
   5  14   3      495.74      463.69      8.21 o
   6  14   3      181.29      175.46      5.49 o
   7  14   3        2.76       -1.66      2.52 o
   8  14   3        0.25       -2.14      2.14 o
   9  14   3        0.25        0.94      2.52 o
  10  14   3        1.07        1.76      2.74 o
  11  14   3        1.83        0.28      3.48 o
 -12  15   3        0.52       -2.80      5.16 o
 -11  15   3       13.22       19.74      3.13 o
 -10  15   3        5.93        3.86      2.28 o
  -9  15   3        5.20        1.91      2.01 o
  -8  15   3        0.79       -0.56      1.34 o
  -7  15   3      116.46      112.37      3.74 o
  -6  15   3       17.42       18.85      1.78 o
  -5  15   3        1.18        1.16      1.05 o
  -4  15   3        1.12       -0.47      0.90 o
  -3  15   3       10.33        7.51      1.17 o
  -2  15   3      354.11      324.73      6.90 o
  -1  15   3     1737.81     1624.72     22.51 o
   0  15   3      574.56      523.55      7.79 o
   1  15   3      322.53      290.52      5.09 o
   2  15   3       15.46       13.41      1.31 o
   3  15   3       16.21       19.43      1.64 o
   4  15   3      110.81      110.71      3.42 o
   5  15   3      182.63      180.18      4.52 o
   6  15   3        0.57        0.75      1.43 o
   7  15   3       18.26        9.27      2.75 o
   8  15   3        2.30        2.60      2.38 o
   9  15   3        0.53       -0.68      2.51 o
  10  15   3        2.86        4.21      5.19 o
  11  15   3       18.62       15.08      4.71 o
 -11  16   3        3.46        7.94      2.62 o
 -10  16   3        4.88        7.79      2.46 o
  -9  16   3        0.18       -1.11      1.77 o
  -8  16   3        3.28        1.65      1.54 o
  -7  16   3        1.74       -1.19      1.19 o
  -6  16   3        0.12       -0.15      1.37 o
  -5  16   3       10.96       12.40      1.90 o
  -4  16   3      154.41      150.08      4.17 o
  -3  16   3       54.33       45.90      2.34 o
  -2  16   3        7.23        6.10      1.15 o
  -1  16   3      252.99      237.83      4.54 o
   0  16   3      178.84      167.71      6.32 o
   1  16   3       23.66       16.97      1.53 o
   2  16   3        1.93        2.49      1.03 o
   3  16   3       50.32       46.57      2.25 o
   4  16   3        0.06        1.31      1.33 o
   5  16   3        6.49        6.96      1.69 o
   6  16   3       45.15       43.31      2.78 o
   7  16   3       18.75       19.80      2.26 o
   8  16   3       34.83       32.61      3.88 o
   9  16   3       11.61       22.82      3.81 o
  10  16   3        0.39        3.03      2.95 o
 -11  17   3        4.06        9.57      3.12 o
 -10  17   3        0.21        2.27      2.30 o
  -9  17   3        0.04        1.16      2.15 o
  -8  17   3        0.41       -1.71      1.71 o
  -7  17   3        8.83        8.47      1.50 o
  -6  17   3       65.82       67.18      3.11 o
  -5  17   3       37.33       44.28      2.57 o
  -4  17   3        0.35        0.36      1.25 o
  -3  17   3      201.40      191.27      4.80 o
  -2  17   3       28.99       24.49      2.85 o
  -1  17   3       22.80       25.32      1.91 o
   0  17   3      132.41      125.47      4.20 o
   1  17   3        0.53        0.96      1.30 o
   2  17   3        1.63        1.42      1.16 o
   3  17   3       66.85       66.86      3.11 o
   4  17   3      146.30      148.30      4.67 o
   5  17   3      221.03      213.02      5.84 o
   6  17   3       31.27       26.86      2.47 o
   7  17   3        0.93        1.81      1.64 o
   8  17   3        4.89        2.67      1.95 o
   9  17   3       34.32       32.96      3.06 o
  10  17   3        0.89        0.59      3.04 o
 -10  18   3       15.93       25.09      4.48 o
  -9  18   3        2.95        5.51      1.59 o
  -8  18   3        0.45       -2.05      2.23 o
  -7  18   3        9.34        8.72      3.12 o
  -6  18   3       13.54       16.69      2.03 o
  -5  18   3       53.34       58.43      2.91 o
  -4  18   3      107.77       97.92      3.62 o
  -3  18   3       55.57       55.36      2.69 o
  -2  18   3       13.89       10.16      1.61 o
  -1  18   3       18.17       17.44      1.81 o
   0  18   3       80.13       90.43      4.35 o
   1  18   3        1.62        0.71      1.16 o
   2  18   3        2.66        2.74      1.24 o
   3  18   3       43.20       43.33      3.25 o
   4  18   3        0.00        2.08      1.55 o
   5  18   3       10.77        9.09      1.92 o
   6  18   3        9.27        8.78      1.98 o
   7  18   3       14.20       12.20      2.22 o
   8  18   3       47.05       49.57      8.04 o
   9  18   3        2.66        1.89      1.91 o
  10  18   3       20.76       21.42      3.58 o
 -10  19   3       62.23       71.27      9.76 o
  -9  19   3       60.34       71.03      3.79 o
  -8  19   3       20.17       19.87      2.45 o
  -7  19   3        7.31        5.06      2.29 o
  -6  19   3        5.35        5.19      1.74 o
  -5  19   3       10.58       14.16      2.00 o
  -4  19   3       13.22       11.85      1.77 o
  -3  19   3       42.59       37.93      2.48 o
  -2  19   3        0.70        1.21      1.26 o
  -1  19   3       53.42       57.05      2.77 o
   0  19   3        8.94        9.97      2.95 o
   1  19   3        2.21        4.20      1.75 o
   2  19   3       75.91       72.00      5.22 o
   3  19   3       14.38       16.60      2.03 o
   4  19   3       39.86       38.97      2.70 o
   5  19   3       44.61       41.51      2.89 o
   6  19   3        0.69        2.48      2.12 o
   7  19   3        0.35       -1.49      1.75 o
   8  19   3        1.61        6.20      2.23 o
   9  19   3       39.85       43.55      3.46 o
  10  19   3       16.63        9.53      5.89 o
  -9  20   3        4.66        9.09      2.68 o
  -8  20   3        3.65       -0.52      1.72 o
  -7  20   3       13.15       16.15      2.82 o
  -6  20   3      132.14      161.19      5.71 o
  -5  20   3       89.87      108.75      4.13 o
  -4  20   3       30.02       34.28      2.63 o
  -3  20   3        0.78       -0.88      1.32 o
  -2  20   3        0.11       -0.90      1.26 o
  -1  20   3        0.10        1.04      1.25 o
   0  20   3       16.57       18.90      2.95 o
   1  20   3       13.87       18.44      3.24 o
   2  20   3        4.42        6.29      5.05 o
   3  20   3       61.64       70.89      7.43 o
   4  20   3       66.71       70.43      3.53 o
   5  20   3        4.00        4.89      1.93 o
   6  20   3       16.74       19.46      2.47 o
   7  20   3        0.54       -1.68      1.68 o
   8  20   3        2.10        4.27      2.16 o
   9  20   3       18.23       22.15      6.50 o
  -8  21   3        0.00       -1.55      4.01 o
  -7  21   3        0.04       -2.37      2.38 o
  -6  21   3        4.28        3.59      1.81 o
  -5  21   3       71.72       84.05      3.79 o
  -4  21   3        0.35       -1.53      1.57 o
  -3  21   3        2.10        1.38      1.44 o
  -2  21   3        1.62        1.04      1.41 o
  -1  21   3        1.39        1.58      1.40 o
   0  21   3        0.05        1.09      1.41 o
   1  21   3        0.12        3.34      1.68 o
   2  21   3       53.79       60.96      4.71 o
   3  21   3       41.56       44.63      3.70 o
   4  21   3        3.09        4.09      2.33 o
   5  21   3        3.02        0.79      2.05 o
   6  21   3        3.05        1.37      1.91 o
   7  21   3        9.27       11.11      2.38 o
   8  21   3       12.62       13.98      3.67 o
  -8  22   3        0.93        3.27      3.28 o
  -7  22   3        0.01        0.52      3.49 o
  -6  22   3        1.11        1.24      2.50 o
  -5  22   3       42.69       46.24      3.13 o
  -4  22   3       17.44       19.38      2.34 o
  -3  22   3        8.79       13.01      2.05 o
  -2  22   3        5.49        2.85      2.02 o
  -1  22   3       18.24       21.47      2.24 o
   0  22   3        0.05        0.67      1.74 o
   1  22   3       24.96       29.40      3.96 o
   2  22   3        0.55        0.38      2.01 o
   3  22   3        0.01        4.59      2.34 o
   4  22   3       17.89       16.94      3.05 o
   5  22   3        0.10       -1.96      1.96 o
   6  22   3       18.22       18.47      3.12 o
  -6  23   3        0.20        1.28      2.94 o
  -5  23   3        0.60        0.98      1.90 o
  -4  23   3       59.61       61.53      4.03 o
  -3  23   3       12.53       10.45      2.18 o
  -2  23   3        8.33       12.55      2.59 o
  -1  23   3        2.05        4.42      1.78 o
   0  23   3        0.48        0.76      1.65 o
   1  23   3       11.99       10.57      2.17 o
   2  23   3       35.37       33.76      4.18 o
   3  23   3       41.44       45.98      4.07 o
   4  23   3       26.61       31.19      3.62 o
   5  23   3        7.55        8.20      5.72 o
  -5  24   3        8.04        5.50      5.44 o
  -4  24   3        4.92        1.73      4.88 o
  -3  24   3       59.47       76.68      3.88 o
  -2  24   3        0.26        2.66      1.92 o
  -1  24   3       40.13       48.01      3.15 o
   0  24   3       10.89       10.56      2.47 o
   1  24   3        0.29        4.52      2.05 o
   2  24   3        4.61       12.44      2.34 o
   3  24   3        6.64        8.84      2.77 o
  -3  25   3       52.43       57.97      5.69 o
  -2  25   3       32.71       30.70      4.78 o
  -1  25   3      176.57      201.37     12.90 o
   0  25   3       12.13       17.38      5.10 o
   1  25   3        5.89        7.23      4.26 o
   2  25   3        3.37        5.66      3.81 o
 -15   0   4        0.91        5.96      2.87 o
 -14   0   4        9.44        8.51      2.40 o
 -13   0   4      184.44      202.40      6.59 o
 -12   0   4       11.73       11.43      2.24 o
 -11   0   4       15.05       14.20      2.37 o
 -10   0   4        8.97        8.83      1.86 o
  -9   0   4      521.34      505.39     10.43 o
  -8   0   4      194.01      163.72      4.93 o
  -7   0   4      442.29      479.97      9.54 o
  -6   0   4      178.15      171.45      4.60 o
  -5   0   4       84.41       84.58      2.57 o
  -4   0   4       20.21       15.58      1.85 o
  -3   0   4      236.68      307.19      5.21 o
  -2   0   4       77.64       69.42      3.14 o
  -1   0   4     3703.41     3799.08     75.44 o
   0   0   4     1802.12     1667.38     24.63 o
   1   0   4     1337.29     1461.80     21.15 o
   2   0   4     3028.47     3288.16     78.06 o
   3   0   4     1288.23     1397.57     20.42 o
   4   0   4     1322.88     1360.64     17.69 o
   5   0   4        1.61        2.62      1.06 o
   6   0   4      173.90      214.16      6.18 o
   7   0   4      294.93      268.00      7.62 o
   8   0   4      228.24      240.13      7.32 o
   9   0   4        0.49        3.98      1.96 o
  10   0   4       30.19       50.01      3.60 o
  11   0   4       15.38       22.92      2.93 o
  12   0   4        3.92        4.91      2.41 o
  13   0   4       23.31       24.07      4.04 o
  14   0   4        0.35        3.76      3.31 o
 -15   1   4       19.44       19.60      2.94 o
 -14   1   4       34.11       41.05      2.46 o
 -13   1   4       13.23       14.02      2.23 o
 -12   1   4        5.32        6.33      1.38 o
 -11   1   4       17.76       24.92      1.80 o
 -10   1   4       25.83       26.24      1.75 o
  -9   1   4       18.71       17.47      1.47 o
  -8   1   4       20.51       16.73      1.39 o
  -7   1   4       36.59       38.33      1.70 o
  -6   1   4        1.76        2.54      0.81 o
  -5   1   4      628.10      658.88      7.25 o
  -4   1   4     4170.69     4405.19     45.76 o
  -3   1   4     1040.05     1075.02     10.76 o
  -2   1   4     6217.53     6510.64     69.00 o
  -1   1   4      210.95      240.00      3.32 o
   0   1   4        5.56        8.95      0.76 o
   1   1   4      268.26      257.90      3.19 o
   2   1   4     2264.39     2371.16     31.00 o
   3   1   4     2152.86     2272.84     21.55 o
   4   1   4     1166.83     1099.64     11.74 o
   5   1   4       10.08       18.14      1.63 o
   6   1   4      538.17      456.90      7.62 o
   7   1   4      967.27     1019.05     14.92 o
   8   1   4      368.36      348.58      6.59 o
   9   1   4      126.84      124.26      3.64 o
  10   1   4        0.08        0.51      1.25 o
  11   1   4       29.34       22.74      2.11 o
  12   1   4       36.01       31.40      2.45 o
  13   1   4       24.36       24.20      3.87 o
  14   1   4       12.37       19.05      2.76 o
 -15   2   4        5.93        8.86      2.68 o
 -14   2   4       51.07       59.61      2.79 o
 -13   2   4       32.08       29.85      2.11 o
 -12   2   4       12.08       14.94      1.66 o
 -11   2   4        5.96        7.96      1.34 o
 -10   2   4       48.92       45.86      2.11 o
  -9   2   4        0.54       -0.46      1.15 o
  -8   2   4        1.45       -0.87      0.87 o
  -7   2   4        1.00        0.85      1.44 o
  -6   2   4       80.04       83.88      2.26 o
  -5   2   4        1.72        2.38      0.71 o
  -4   2   4      421.36      428.86      5.74 o
  -3   2   4       31.70       24.89      1.03 o
  -2   2   4       60.28      100.14      2.48 o
  -1   2   4        1.37       -0.28      0.59 o
   0   2   4       61.53       52.78      1.19 o
   1   2   4      662.85      699.62      7.32 o
   2   2   4      854.46      910.69     13.72 o
   3   2   4     4702.02     4982.01     55.39 o
   4   2   4     1103.08     1177.21     14.39 o
   5   2   4       80.05       69.92      1.92 o
   6   2   4      103.75      115.71      2.61 o
   7   2   4      176.48      168.04      3.97 o
   8   2   4       18.13       23.45      1.81 o
   9   2   4       17.02       20.26      1.78 o
  10   2   4        1.63        0.57      1.19 o
  11   2   4       55.85       82.23      3.36 o
  12   2   4      176.07      192.82      6.19 o
  13   2   4       22.91       27.66      3.90 o
  14   2   4       11.09       15.51      2.62 o
 -15   3   4       18.41       29.95      5.72 o
 -14   3   4        3.68        8.81      1.69 o
 -13   3   4        4.54        5.56      1.45 o
 -12   3   4        1.77        1.76      1.25 o
 -11   3   4        0.00        0.66      1.13 o
 -10   3   4       66.25       54.75      2.24 o
  -9   3   4       10.83       12.18      1.59 o
  -8   3   4       31.22       29.80      1.63 o
  -7   3   4       37.78       42.03      1.80 o
  -6   3   4        1.20        1.85      0.83 o
  -5   3   4       58.16       64.43      1.72 o
  -4   3   4      919.92      965.66     10.58 o
  -3   3   4       79.96       93.16      2.03 o
  -2   3   4      403.51      349.80      4.32 o
  -1   3   4        5.11        8.31      0.40 o
   0   3   4      139.63      144.09      2.01 o
   1   3   4      164.78      162.73      3.47 o
   2   3   4        0.30        1.65      0.68 o
   3   3   4       52.63       47.99      1.42 o
   4   3   4      142.41      198.55      5.08 o
   5   3   4        0.04        1.53      0.61 o
   6   3   4      131.69      113.77      2.63 o
   7   3   4      137.38      133.36      3.47 o
   8   3   4      592.71      586.91      9.68 o
   9   3   4      206.83      215.29      5.00 o
  10   3   4       13.23       16.71      1.80 o
  11   3   4       19.74       25.65      2.57 o
  12   3   4       71.05       83.21      4.18 o
  13   3   4       42.93       47.17      3.48 o
  14   3   4        9.07       13.76      2.51 o
 -14   4   4        6.73        6.43      3.33 o
 -13   4   4        5.07        7.80      1.74 o
 -12   4   4       56.88       56.83      2.51 o
 -11   4   4        3.37        3.84      1.23 o
 -10   4   4        1.80        1.13      1.07 o
  -9   4   4      138.25      124.97      3.15 o
  -8   4   4        0.11        0.88      0.96 o
  -7   4   4      394.18      401.46      5.96 o
  -6   4   4      250.66      259.86      4.29 o
  -5   4   4        1.14        5.18      0.86 o
  -4   4   4      136.17      121.80      2.43 o
  -3   4   4       10.75       17.73      1.54 o
  -2   4   4     1073.24     1141.68     11.08 o
  -1   4   4        0.19        0.42      0.45 o
   0   4   4      233.57      213.07      2.56 o
   1   4   4      150.01      132.35      1.82 o
   2   4   4       52.27       49.71      1.17 o
   3   4   4       25.76       26.98      1.06 o
   4   4   4        6.56       12.63      1.01 o
   5   4   4        3.36        4.14      0.96 o
   6   4   4        2.94        2.61      0.89 o
   7   4   4      364.98      322.85      6.02 o
   8   4   4        2.21        4.07      1.55 o
   9   4   4       23.28       13.57      1.60 o
  10   4   4        8.67       18.72      2.67 o
  11   4   4       10.50        9.29      2.85 o
  12   4   4       33.73       27.73      3.09 o
  13   4   4        3.03        6.40      2.13 o
  14   4   4        1.97        6.11      2.14 o
 -14   5   4        3.72        5.49      2.54 o
 -13   5   4        3.36        1.27      1.47 o
 -12   5   4       10.51       12.66      1.81 o
 -11   5   4        4.78        4.55      1.40 o
 -10   5   4       46.04       48.87      2.42 o
  -9   5   4      223.60      193.11      4.39 o
  -8   5   4      659.50      573.85      9.06 o
  -7   5   4      384.55      327.90      5.73 o
  -6   5   4      499.18      485.51      7.32 o
  -5   5   4        1.23       -0.13      0.80 o
  -4   5   4       32.33       34.01      2.19 o
  -3   5   4       74.96       81.22      1.51 o
  -2   5   4      394.82      395.19      4.34 o
  -1   5   4     1122.77     1083.52     10.31 o
   0   5   4      212.07      240.95      2.76 o
   1   5   4      101.97       94.60      1.57 o
   2   5   4       17.22       28.84      0.82 o
   3   5   4       86.74       76.55      2.88 o
   4   5   4       15.66       25.30      1.28 o
   5   5   4      224.08      204.22      3.95 o
   6   5   4      111.20      139.83      6.02 o
   7   5   4       40.04       49.17      1.97 o
   8   5   4      107.09      101.66      3.13 o
   9   5   4       17.98       17.95      2.30 o
  10   5   4       11.74        8.75      1.91 o
  11   5   4       21.97       18.84      2.44 o
  12   5   4        2.89        8.48      2.13 o
  13   5   4        1.76        6.09      2.42 o
  14   5   4        8.59       13.74      4.37 o
 -14   6   4       20.07       26.67      2.70 o
 -13   6   4        0.26       -0.60      1.38 o
 -12   6   4       21.71       25.44      2.15 o
 -11   6   4      103.10      108.16      3.47 o
 -10   6   4        0.38        0.65      1.11 o
  -9   6   4       37.94       34.46      1.99 o
  -8   6   4       32.33       24.26      1.72 o
  -7   6   4       99.64      100.23      2.88 o
  -6   6   4        2.95        2.99      1.00 o
  -5   6   4       80.60       77.82      2.28 o
  -4   6   4       13.23       11.53      0.78 o
  -3   6   4       74.27       93.84      1.66 o
  -2   6   4      424.89      444.92      4.83 o
  -1   6   4      267.05      295.22      4.04 o
   0   6   4     1024.40     1038.26      9.89 o
   1   6   4       83.20       85.96      1.52 o
   2   6   4      336.93      343.13      4.78 o
   3   6   4       12.55       11.73      0.64 o
   4   6   4      141.80      152.24      3.13 o
   5   6   4      233.44      210.60      4.04 o
   6   6   4       40.19       41.20      1.90 o
   7   6   4      177.58      179.17      4.98 o
   8   6   4        1.92        2.00      1.29 o
   9   6   4       25.73       28.17      2.37 o
  10   6   4        7.25        6.25      1.73 o
  11   6   4        4.41       10.47      2.09 o
  12   6   4        7.74       10.71      2.91 o
  13   6   4        0.54        1.97      1.79 o
  14   6   4        1.87        5.19      3.76 o
 -14   7   4       46.25       51.23      5.82 o
 -13   7   4       60.98       69.23      4.99 o
 -12   7   4        1.37        1.20      1.35 o
 -11   7   4        3.74        2.07      2.16 o
 -10   7   4       29.63       29.06      2.04 o
  -9   7   4        0.00       -0.68      1.04 o
  -8   7   4       27.17       29.04      1.84 o
  -7   7   4       33.27       27.24      1.67 o
  -6   7   4        0.62        1.89      0.95 o
  -5   7   4        0.01       -0.70      0.70 o
  -4   7   4      366.79      369.02      4.65 o
  -3   7   4      326.53      347.72      4.11 o
  -2   7   4      477.00      487.86      5.79 o
  -1   7   4      709.32      780.29      8.45 o
   0   7   4       79.46       74.99      1.64 o
   1   7   4        0.00        1.52      0.41 o
   2   7   4       90.95      109.43      2.06 o
   3   7   4        3.63        4.17      0.58 o
   4   7   4        0.47       -0.48      0.59 o
   5   7   4       31.42       19.78      1.70 o
   6   7   4      175.89      163.51      4.44 o
   7   7   4       66.60       48.89      2.54 o
   8   7   4        0.00        0.07      1.58 o
   9   7   4        4.58        1.82      1.45 o
  10   7   4        0.72        0.75      1.70 o
  11   7   4        0.02        0.18      1.88 o
  12   7   4        7.09       10.16      3.02 o
  13   7   4        1.75        5.03      2.02 o
  14   7   4        3.08       14.97      3.81 o
 -13   8   4       18.68       22.26      2.58 o
 -12   8   4        2.83        2.80      1.68 o
 -11   8   4       21.93       24.24      2.00 o
 -10   8   4        5.37        8.13      1.45 o
  -9   8   4       42.42       39.74      2.12 o
  -8   8   4       21.55       23.16      1.68 o
  -7   8   4       64.37       65.06      2.35 o
  -6   8   4        0.93        1.00      1.00 o
  -5   8   4        3.47        4.19      0.78 o
  -4   8   4       75.24       80.78      1.88 o
  -3   8   4       37.24       40.99      1.40 o
  -2   8   4      721.94      763.02      8.55 o
  -1   8   4      421.70      448.88      5.35 o
   0   8   4       85.53       73.39      1.69 o
   1   8   4      921.66      900.15      8.88 o
   2   8   4      292.49      287.22      4.07 o
   3   8   4       75.50       85.75      1.91 o
   4   8   4      131.71      141.62      3.24 o
   5   8   4        5.18        3.23      0.98 o
   6   8   4        0.11       -0.22      0.92 o
   7   8   4       77.10       58.32      2.48 o
   8   8   4        6.83        9.37      1.73 o
   9   8   4       19.52       21.24      2.92 o
  10   8   4       14.55       17.40      2.52 o
  11   8   4        5.00        7.99      2.41 o
  12   8   4        3.51        2.29      1.93 o
  13   8   4        0.29        2.16      2.51 o
 -13   9   4        0.08       -1.80      2.52 o
 -12   9   4        0.51        0.96      2.10 o
 -11   9   4        1.23        4.60      1.44 o
 -10   9   4       11.36       11.34      1.60 o
  -9   9   4       11.37       10.35      1.46 o
  -8   9   4       62.68       62.27      2.42 o
  -7   9   4       61.02       58.08      2.22 o
  -6   9   4      101.14       93.51      2.49 o
  -5   9   4       11.02       10.17      1.29 o
  -4   9   4       75.13       81.39      2.25 o
  -3   9   4     1596.56     1644.80     17.86 o
  -2   9   4       12.19       17.39      0.94 o
  -1   9   4       86.64       90.22      1.80 o
   0   9   4       98.89       98.39      1.92 o
   1   9   4      137.12      129.35      2.01 o
   2   9   4       59.75       58.67      1.66 o
   3   9   4       33.54       29.00      1.81 o
   4   9   4      527.89      494.36     10.62 o
   5   9   4        0.00        0.60      1.02 o
   6   9   4       70.20       57.65      2.37 o
   7   9   4       52.51       34.38      2.03 o
   8   9   4       31.98       33.83      2.86 o
   9   9   4       28.95       22.22      2.81 o
  10   9   4       44.40       44.81      5.61 o
  11   9   4       29.06       23.50      5.10 o
  12   9   4        0.85       -1.96      3.81 o
 -13  10   4        9.58       10.79      3.80 o
 -12  10   4        9.41       10.55      2.56 o
 -11  10   4       23.99       30.43      3.11 o
 -10  10   4       41.28       45.69      2.78 o
  -9  10   4       15.63       14.55      1.87 o
  -8  10   4        1.10        2.28      1.72 o
  -7  10   4       72.12       66.96      3.53 o
  -6  10   4      135.53      139.03      3.25 o
  -5  10   4     1019.39     1003.88     12.92 o
  -4  10   4      590.46      588.58      8.17 o
  -3  10   4      285.76      284.23      4.68 o
  -2  10   4       44.40       37.32      1.40 o
  -1  10   4       27.29       27.10      1.18 o
   0  10   4      369.14      358.04      4.74 o
   1  10   4       20.78       18.79      1.08 o
   2  10   4       19.18       21.35      1.14 o
   3  10   4       42.61       37.41      2.14 o
   4  10   4       20.99       18.71      1.72 o
   5  10   4       48.90       42.86      2.41 o
   6  10   4       12.98       12.61      1.90 o
   7  10   4        1.36       -0.29      1.37 o
   8  10   4        0.00        2.23      2.20 o
   9  10   4       88.39       75.14      6.73 o
  10  10   4       60.78       64.32      6.45 o
  11  10   4        1.72       -1.85      3.53 o
  12  10   4       51.90       61.18      7.23 o
 -13  11   4        0.05       -3.94      4.18 o
 -12  11   4       18.73       20.40      3.97 o
 -11  11   4       23.71       23.58      2.96 o
 -10  11   4       38.26       29.20      3.86 o
  -9  11   4        3.88        4.42      1.57 o
  -8  11   4      349.10      366.07      7.40 o
  -7  11   4       30.89       35.12      2.23 o
  -6  11   4      175.57      142.90      3.36 o
  -5  11   4       81.42       71.66      2.34 o
  -4  11   4      742.01      707.85      8.78 o
  -3  11   4       97.43       85.18      2.10 o
  -2  11   4        8.95        8.28      0.86 o
  -1  11   4      184.89      184.60      3.57 o
   0  11   4       12.46       16.86      1.11 o
   1  11   4      341.57      316.03      4.95 o
   2  11   4       77.88       78.70      2.14 o
   3  11   4      257.79      254.87      4.88 o
   4  11   4        0.01        2.79      1.51 o
   5  11   4        8.92        6.50      1.53 o
   6  11   4      243.18      231.54      6.12 o
   7  11   4        0.04        1.93      2.05 o
   8  11   4        6.01       10.43      3.39 o
   9  11   4        1.17       -1.74      2.92 o
  10  11   4        8.51        5.89      3.76 o
  11  11   4        2.22        2.52      4.26 o
  12  11   4        0.02       -0.95      4.15 o
 -12  12   4        0.42       -0.68      2.04 o
 -11  12   4       37.09       42.23      3.88 o
 -10  12   4       17.18       24.07      2.84 o
  -9  12   4        3.23        1.81      3.18 o
  -8  12   4      132.88      142.45      4.30 o
  -7  12   4      164.63      158.36      3.78 o
  -6  12   4      117.96      102.46      2.88 o
  -5  12   4        2.52        0.89      0.81 o
  -4  12   4       55.91       61.03      2.13 o
  -3  12   4       12.56       10.57      1.54 o
  -2  12   4        7.67        7.18      1.03 o
  -1  12   4       26.42       22.06      1.33 o
   0  12   4       27.01       27.64      1.39 o
   1  12   4      147.41      140.08      2.99 o
   2  12   4        9.94       13.36      1.19 o
   3  12   4       90.66       95.16      3.00 o
   4  12   4       44.84       49.03      4.01 o
   5  12   4        4.09        4.84      1.50 o
   6  12   4        1.07        1.52      1.47 o
   7  12   4       10.05        5.01      2.36 o
   8  12   4        1.03        4.66      2.44 o
   9  12   4       25.27       27.59      3.51 o
  10  12   4       42.20       48.79      6.34 o
  11  12   4        0.11       -3.48      3.48 o
 -12  13   4       11.42       13.17      2.88 o
 -11  13   4       13.97       13.18      2.66 o
 -10  13   4        6.88        5.67      2.61 o
  -9  13   4      240.92      246.43      7.29 o
  -8  13   4       14.55       13.77      2.30 o
  -7  13   4        8.09       12.16      1.42 o
  -6  13   4      228.93      210.08      3.88 o
  -5  13   4       69.90       54.66      1.93 o
  -4  13   4      120.49       98.63      3.92 o
  -3  13   4       15.34       15.13      1.11 o
  -2  13   4       64.57       58.53      2.06 o
  -1  13   4       53.21       51.89      1.94 o
   0  13   4      154.19      151.50      3.54 o
   1  13   4      139.92      140.94      3.09 o
   2  13   4      649.18      622.57      8.71 o
   3  13   4      315.40      301.94      5.77 o
   4  13   4       13.36       17.04      1.48 o
   5  13   4       76.71       74.57      4.75 o
   6  13   4       16.42       22.12      2.90 o
   7  13   4       49.67       61.37      4.32 o
   8  13   4       41.78       52.68      4.24 o
   9  13   4       13.88       13.77      3.14 o
  10  13   4        8.44        0.67      3.87 o
  11  13   4       38.64       37.35      6.39 o
 -12  14   4        4.58        7.29      6.22 o
 -11  14   4       12.49       11.67      2.91 o
 -10  14   4        6.22        3.39      2.81 o
  -9  14   4        5.33        3.20      3.71 o
  -8  14   4      113.99      109.73      4.72 o
  -7  14   4        9.95        4.66      1.46 o
  -6  14   4       35.80       36.02      2.15 o
  -5  14   4       29.51       30.69      1.72 o
  -4  14   4       26.35       21.37      1.35 o
  -3  14   4       96.98       83.41      2.75 o
  -2  14   4       74.98       75.65      2.41 o
  -1  14   4      164.84      164.22      3.56 o
   0  14   4      309.45      319.13      5.89 o
   1  14   4      150.95      162.02      3.49 o
   2  14   4       18.66       17.65      2.14 o
   3  14   4        1.61        1.92      1.09 o
   4  14   4        0.24        0.12      1.02 o
   5  14   4       66.69       69.18      3.14 o
   6  14   4      229.28      224.97      7.75 o
   7  14   4       57.70       52.76      4.07 o
   8  14   4       15.33       16.38      3.39 o
   9  14   4        6.11        7.77      4.85 o
  10  14   4       24.83       32.02      5.61 o
 -11  15   4        2.86       -1.71      2.20 o
 -10  15   4        0.01       -0.93      2.89 o
  -9  15   4        0.60        1.23      1.83 o
  -8  15   4       60.59       59.54      3.19 o
  -7  15   4        2.70        1.99      1.36 o
  -6  15   4        0.15       -0.79      1.15 o
  -5  15   4        0.23       -0.40      1.51 o
  -4  15   4       18.70       20.10      1.74 o
  -3  15   4       76.40       71.71      2.45 o
  -2  15   4       64.21       59.91      2.23 o
  -1  15   4       78.01       80.16      2.55 o
   0  15   4       45.16       50.26      2.28 o
   1  15   4       77.29       63.16      2.81 o
   2  15   4        1.19        2.25      1.25 o
   3  15   4      129.88      126.15      3.98 o
   4  15   4       76.42       67.31      3.05 o
   5  15   4      236.59      210.77     11.48 o
   6  15   4       51.76       44.34      2.76 o
   7  15   4       25.54       36.57      7.74 o
   8  15   4        3.97       -2.23      2.32 o
   9  15   4        8.19       11.99      3.25 o
  10  15   4       29.75       28.94      5.38 o
 -11  16   4       34.68       47.10      6.03 o
 -10  16   4       17.06       18.37      2.89 o
  -9  16   4       11.99        7.68      2.33 o
  -8  16   4       14.10       15.51      1.94 o
  -7  16   4        1.85        1.23      1.31 o
  -6  16   4      107.50      107.38      4.31 o
  -5  16   4       14.14       15.02      2.06 o
  -4  16   4        1.12        1.66      1.20 o
  -3  16   4        0.00       -0.54      0.77 o
  -2  16   4       70.26       76.00      2.96 o
  -1  16   4       34.02       22.50      1.58 o
   0  16   4      149.74      133.07      3.66 o
   1  16   4       60.51       54.22      2.40 o
   2  16   4        8.85        5.35      1.46 o
   3  16   4        3.72        1.27      1.63 o
   4  16   4       31.67       25.28      2.14 o
   5  16   4        0.31        0.21      1.44 o
   6  16   4       21.95       21.11      2.18 o
   7  16   4        3.10        3.16      1.74 o
   8  16   4        0.00        2.50      2.68 o
   9  16   4        3.84        6.25      3.15 o
  10  16   4        0.59       -1.07      3.70 o
 -10  17   4       92.77      106.60      5.31 o
  -9  17   4       47.43       57.82      3.91 o
  -8  17   4        0.77       -1.68      1.70 o
  -7  17   4       27.47       21.21      3.33 o
  -6  17   4        3.69        1.19      1.75 o
  -5  17   4       20.77       19.02      2.02 o
  -4  17   4       51.80       54.05      2.74 o
  -3  17   4       38.99       42.45      2.38 o
  -2  17   4       11.32        7.74      1.48 o
  -1  17   4      108.28       99.85      2.95 o
   0  17   4      182.22      172.93      7.29 o
   1  17   4       63.66       50.86      2.71 o
   2  17   4        6.34        5.80      1.55 o
   3  17   4        3.16       -0.50      1.31 o
   4  17   4       25.83       30.80      2.39 o
   5  17   4        2.68       -0.41      1.45 o
   6  17   4       12.12       13.58      2.11 o
   7  17   4        7.87        9.29      2.05 o
   8  17   4       13.23       14.27      2.36 o
   9  17   4        2.89        1.84      2.02 o
 -10  18   4       56.50       72.34      9.87 o
  -9  18   4       25.26       29.47      4.62 o
  -8  18   4        3.78        3.84      3.43 o
  -7  18   4       22.07       24.83      2.42 o
  -6  18   4       45.12       48.01      2.87 o
  -5  18   4       48.62       61.80      3.11 o
  -4  18   4        6.10        3.30      1.44 o
  -3  18   4       49.45       40.61      2.47 o
  -2  18   4        0.38       -0.96      1.11 o
  -1  18   4       22.12       21.02      2.03 o
   0  18   4        5.77        6.38      1.27 o
   1  18   4        7.48        8.59      1.65 o
   2  18   4        4.37        2.93      1.45 o
   3  18   4        6.22        5.93      1.83 o
   4  18   4       19.63       21.15      2.22 o
   5  18   4       59.01       59.58      3.26 o
   6  18   4        0.86       -1.56      1.56 o
   7  18   4       21.55       26.57      4.66 o
   8  18   4        6.67        6.90      2.15 o
   9  18   4        1.36       -1.22      1.90 o
  -9  19   4       37.43       47.55      5.00 o
  -8  19   4        0.03       -0.69      1.59 o
  -7  19   4        0.43       -1.53      1.74 o
  -6  19   4        0.16        1.40      1.73 o
  -5  19   4        0.48        1.76      1.48 o
  -4  19   4        1.77        0.70      1.33 o
  -3  19   4        4.25        2.78      1.48 o
  -2  19   4       10.81       13.32      1.78 o
  -1  19   4        5.14        4.33      1.48 o
   0  19   4        4.08        5.11      1.52 o
   1  19   4       18.21       17.47      2.45 o
   2  19   4       20.39       22.39      2.22 o
   3  19   4       42.41       51.56      3.42 o
   4  19   4        1.97        3.37      1.68 o
   5  19   4       16.35       14.74      2.28 o
   6  19   4       11.50        9.58      2.16 o
   7  19   4        0.23       -0.41      1.78 o
   8  19   4        0.43       -1.28      1.87 o
   9  19   4       11.43       12.11      5.66 o
  -9  20   4        0.43        9.70      3.81 o
  -8  20   4        6.89        6.25      2.76 o
  -7  20   4        0.03       -0.02      2.13 o
  -6  20   4        4.07        4.32      1.81 o
  -5  20   4        0.30        0.74      1.60 o
  -4  20   4        1.31        2.00      1.53 o
  -3  20   4        4.11        3.70      1.50 o
  -2  20   4        0.43       -0.69      1.33 o
  -1  20   4       10.19       10.78      1.76 o
   0  20   4       12.87       13.16      2.04 o
   1  20   4        0.69        0.61      1.70 o
   2  20   4        8.50        8.88      2.26 o
   3  20   4        0.21        1.08      1.57 o
   4  20   4        0.24        1.88      1.71 o
   5  20   4        2.55        6.26      1.93 o
   6  20   4       22.05       20.06      3.82 o
   7  20   4        0.25        3.91      1.93 o
   8  20   4        0.02       -0.90      4.60 o
  -8  21   4       16.96       22.82      5.05 o
  -7  21   4        1.94        0.13      2.32 o
  -6  21   4        1.33       -0.33      1.62 o
  -5  21   4       14.52       12.87      2.18 o
  -4  21   4        2.80        2.26      1.75 o
  -3  21   4        1.69       -1.02      1.54 o
  -2  21   4        0.04        0.01      1.45 o
  -1  21   4        6.34        6.89      1.70 o
   0  21   4        0.36        1.17      1.64 o
   1  21   4       81.43      101.28      4.31 o
   2  21   4        4.22        3.37      2.07 o
   3  21   4       35.42       40.69      3.56 o
   4  21   4        6.43        9.57      3.56 o
   5  21   4       21.37       18.76      2.51 o
   6  21   4       10.28       13.68      2.40 o
   7  21   4        6.81       10.15      3.35 o
  -6  22   4        4.64       -0.03      4.84 o
  -5  22   4        1.35       -1.45      1.68 o
  -4  22   4        4.51        2.08      2.91 o
  -3  22   4        0.05       -1.38      1.52 o
  -2  22   4        2.11        1.15      2.27 o
  -1  22   4        2.84        3.06      1.77 o
   0  22   4        1.74        2.11      2.26 o
   1  22   4        3.68        5.96      2.28 o
   2  22   4        0.56        0.33      1.93 o
   3  22   4        6.30        5.91      2.41 o
   4  22   4       21.84       21.04      3.70 o
   5  22   4       13.61       13.24      2.88 o
  -5  23   4       13.45        8.94      5.41 o
  -4  23   4       23.42       32.38      3.65 o
  -3  23   4        3.73        2.44      1.83 o
  -2  23   4       10.95       12.51      2.15 o
  -1  23   4       55.13       69.05      3.95 o
   0  23   4       40.67       50.16      3.52 o
   1  23   4       23.37       34.10      3.35 o
   2  23   4        8.53        7.30      2.10 o
   3  23   4        0.93        2.27      2.30 o
  -4  24   4        0.04       -0.17      4.77 o
  -3  24   4       25.62       24.70      4.58 o
  -2  24   4       64.32       85.91      9.14 o
  -1  24   4       34.44       43.24      6.79 o
   0  24   4        7.72        6.22      4.54 o
   1  24   4       41.95       57.20      7.23 o
   2  24   4       18.66       26.47      5.50 o
 -14   1   5        2.57       11.32      2.26 o
 -13   1   5       20.13       23.16      2.17 o
 -12   1   5        0.85        1.28      1.30 o
 -11   1   5        1.32        0.34      1.18 o
 -10   1   5        6.68        7.13      1.31 o
  -9   1   5       42.31       40.17      2.00 o
  -8   1   5       19.53       18.07      1.49 o
  -7   1   5      118.33      111.22      2.84 o
  -6   1   5       13.87       14.35      1.26 o
  -5   1   5     1021.10      975.41     11.74 o
  -4   1   5       59.33       67.00      1.57 o
  -3   1   5      736.07      762.74      8.57 o
  -2   1   5      193.56      209.70      2.99 o
  -1   1   5      161.00      154.86      2.71 o
   0   1   5     1138.67     1145.30     10.17 o
   1   1   5      228.85      261.17      3.17 o
   2   1   5     1176.23     1305.92     14.81 o
   3   1   5     2029.79     2121.93     23.55 o
   4   1   5      197.80      224.72      4.64 o
   5   1   5       48.64       53.77      4.87 o
   6   1   5      117.05      119.34      3.25 o
   7   1   5       35.31       35.71      2.05 o
   8   1   5       26.32       31.69      2.11 o
   9   1   5        1.30       -0.43      1.16 o
  10   1   5        0.34       -0.41      2.39 o
  11   1   5        0.02        0.79      1.43 o
  12   1   5       22.72       23.28      2.71 o
  13   1   5       33.57       40.34      3.36 o
  14   1   5       29.62       31.93      3.96 o
 -14   2   5        0.00        0.71      1.88 o
 -13   2   5        6.61       10.52      2.17 o
 -12   2   5       58.68       70.61      2.81 o
 -11   2   5      109.79      107.65      3.29 o
 -10   2   5        1.99        4.12      1.31 o
  -9   2   5       84.14       82.16      2.69 o
  -8   2   5       48.35       46.31      2.01 o
  -7   2   5       60.49       57.29      2.16 o
  -6   2   5      126.86      131.49      2.98 o
  -5   2   5       10.14       10.28      1.16 o
  -4   2   5      101.92      108.39      2.41 o
  -3   2   5       88.80      106.04      2.09 o
  -2   2   5       31.93       44.87      1.25 o
  -1   2   5      598.92      647.79      7.83 o
   0   2   5       66.54       74.63      1.45 o
   1   2   5        1.45        1.87      0.40 o
   2   2   5      770.77      841.42      9.89 o
   3   2   5       63.28       61.49      2.06 o
   4   2   5      168.93      169.24      3.25 o
   5   2   5      243.44      248.01      5.88 o
   6   2   5       66.95       59.15      2.73 o
   7   2   5        6.10        3.47      1.21 o
   8   2   5       28.13       28.31      1.96 o
   9   2   5        8.59       11.84      1.91 o
  10   2   5        2.37        2.34      1.42 o
  11   2   5        0.29        1.22      1.58 o
  12   2   5       10.88        8.77      2.19 o
  13   2   5        2.95        8.40      2.16 o
  14   2   5        0.46        5.31      2.38 o
 -14   3   5        1.39        4.68      2.94 o
 -13   3   5        0.95        1.55      1.41 o
 -12   3   5        0.85        1.62      1.32 o
 -11   3   5        4.40        6.28      1.38 o
 -10   3   5       29.74       34.70      1.97 o
  -9   3   5        3.63        5.13      1.22 o
  -8   3   5       59.55       45.80      2.62 o
  -7   3   5     1074.87      983.73     12.23 o
  -6   3   5      141.46      127.49      2.97 o
  -5   3   5      125.60      130.61      2.82 o
  -4   3   5      110.17      108.97      2.95 o
  -3   3   5     1335.58     1392.67     15.91 o
  -2   3   5        9.76        9.93      0.82 o
  -1   3   5      186.52      200.36      2.61 o
   0   3   5      457.77      501.68      5.61 o
   1   3   5       10.58        6.82      0.67 o
   2   3   5        2.72        0.34      0.60 o
   3   3   5      222.93      238.19      5.29 o
   4   3   5       75.07       89.86      2.40 o
   5   3   5       44.15       58.48      2.12 o
   6   3   5        0.35       -0.81      0.81 o
   7   3   5        4.83        7.37      1.32 o
   8   3   5       46.31       38.25      2.67 o
   9   3   5        2.41        1.75      1.30 o
  10   3   5       35.71       35.40      2.76 o
  11   3   5       15.83       19.22      3.06 o
  12   3   5       41.15       49.29      3.47 o
  13   3   5        3.85        4.94      2.00 o
  14   3   5        0.43        4.21      2.69 o
 -14   4   5        2.01        4.45      3.62 o
 -13   4   5        6.65        6.69      1.82 o
 -12   4   5        0.10        0.89      1.76 o
 -11   4   5       32.39       33.13      2.25 o
 -10   4   5      105.08      110.00      4.15 o
  -9   4   5        3.01        2.76      1.17 o
  -8   4   5      135.64      114.51      4.30 o
  -7   4   5      398.62      412.75      6.84 o
  -6   4   5     1075.33     1068.83     14.15 o
  -5   4   5      296.36      292.91      7.99 o
  -4   4   5      101.36       93.82      2.46 o
  -3   4   5       97.35       95.77      2.00 o
  -2   4   5       85.50       87.23      1.89 o
  -1   4   5      131.71      125.56      1.94 o
   0   4   5      432.04      468.11      5.32 o
   1   4   5      663.58      685.60      8.01 o
   2   4   5      585.24      621.78      9.03 o
   3   4   5       77.29       83.38      2.69 o
   4   4   5       11.98       16.30      1.19 o
   5   4   5       12.89       16.82      1.28 o
   6   4   5        5.81        5.30      1.25 o
   7   4   5       50.66       63.21      3.54 o
   8   4   5       11.31        9.27      1.61 o
   9   4   5        2.15        2.04      1.47 o
  10   4   5        0.58        0.52      1.46 o
  11   4   5        1.07        4.72      1.85 o
  12   4   5       39.93       44.62      3.43 o
  13   4   5        0.21        2.30      1.72 o
 -14   5   5        4.23       12.17      6.00 o
 -13   5   5       24.22       26.31      2.38 o
 -12   5   5        3.27        2.44      1.46 o
 -11   5   5        3.58        5.33      2.56 o
 -10   5   5        5.85        3.90      1.34 o
  -9   5   5       19.81       20.70      1.78 o
  -8   5   5        6.32        3.85      1.24 o
  -7   5   5      221.35      205.88      4.35 o
  -6   5   5      274.58      268.86      6.00 o
  -5   5   5      365.95      358.76      5.82 o
  -4   5   5      208.98      206.52      3.85 o
  -3   5   5        9.94       13.35      1.28 o
  -2   5   5      392.53      396.94      5.54 o
  -1   5   5      210.58      215.19      3.18 o
   0   5   5        0.59       -0.11      0.46 o
   1   5   5      319.23      317.26      3.69 o
   2   5   5      281.39      324.20      4.07 o
   3   5   5        3.90        1.32      0.95 o
   4   5   5       29.97       38.13      1.62 o
   5   5   5       45.84       43.06      3.11 o
   6   5   5       30.44       37.32      2.08 o
   7   5   5      110.15      128.61      5.03 o
   8   5   5      148.35      110.64      6.28 o
   9   5   5       55.35       56.70      3.14 o
  10   5   5       42.67       53.79      3.37 o
  11   5   5       34.50       43.95      3.23 o
  12   5   5        8.34       10.70      2.79 o
  13   5   5        0.24        1.42      2.18 o
 -13   6   5        0.05        2.30      1.87 o
 -12   6   5        1.61        3.45      1.70 o
 -11   6   5        0.00       -1.29      1.31 o
 -10   6   5       36.30       38.17      2.28 o
  -9   6   5       96.37       86.31      2.99 o
  -8   6   5        2.47        2.67      1.19 o
  -7   6   5        3.20        3.60      1.19 o
  -6   6   5       58.28       53.72      2.27 o
  -5   6   5        0.38        0.08      0.99 o
  -4   6   5        5.96        4.47      1.06 o
  -3   6   5        1.89        1.26      0.89 o
  -2   6   5        0.07        0.54      0.48 o
  -1   6   5       88.05      102.19      2.32 o
   0   6   5       31.48       34.43      1.06 o
   1   6   5       10.80       12.10      0.75 o
   2   6   5      674.27      711.79      8.39 o
   3   6   5       30.06       29.82      1.41 o
   4   6   5      212.73      196.82      4.59 o
   5   6   5       10.27       11.20      1.17 o
   6   6   5       31.54       28.23      2.93 o
   7   6   5       69.53       81.67     10.12 o
   8   6   5        0.03        2.51      1.38 o
   9   6   5       12.81       19.41      2.61 o
  10   6   5       13.73       19.82      6.45 o
  11   6   5        0.89        1.33      2.38 o
  12   6   5        6.26        3.16      5.05 o
  13   6   5        0.51        3.14      3.25 o
 -13   7   5        5.78       10.12      2.68 o
 -12   7   5        8.10       10.62      2.03 o
 -11   7   5        1.57        2.12      1.60 o
 -10   7   5        1.60        1.00      1.41 o
  -9   7   5        1.07        2.40      1.38 o
  -8   7   5       94.76       95.82      3.44 o
  -7   7   5       10.45       10.63      1.59 o
  -6   7   5       49.74       49.48      2.34 o
  -5   7   5      194.19      200.56      4.61 o
  -4   7   5        1.30        1.30      1.02 o
  -3   7   5        1.72        0.56      0.69 o
  -2   7   5       72.72       68.54      1.65 o
  -1   7   5      338.86      327.94     10.24 o
   0   7   5       16.39       19.06      0.93 o
   1   7   5      715.11      693.61      8.49 o
   2   7   5      401.35      376.71      5.47 o
   3   7   5        2.76        2.94      0.85 o
   4   7   5       13.45       15.88      1.50 o
   5   7   5      168.40      131.25      6.73 o
   6   7   5        9.43       13.53      3.76 o
   7   7   5        2.42        1.07      2.86 o
   8   7   5        0.60        1.40      3.20 o
   9   7   5        1.28        0.50      2.97 o
  10   7   5        8.45       11.44      4.21 o
  11   7   5       43.71       52.71      6.50 o
  12   7   5        0.49        4.71      4.21 o
 -13   8   5       18.56       26.68      3.45 o
 -12   8   5        0.03        2.71      1.81 o
 -11   8   5       31.06       31.79      2.64 o
 -10   8   5       12.18       11.92      3.14 o
  -9   8   5       16.29       14.64      1.88 o
  -8   8   5        0.24        1.55      1.33 o
  -7   8   5       40.33       43.34      2.38 o
  -6   8   5        8.77        7.84      1.46 o
  -5   8   5       22.24       27.95      2.18 o
  -4   8   5      437.08      428.44      6.36 o
  -3   8   5        3.37        7.30      0.82 o
  -2   8   5       31.08       35.48      1.38 o
  -1   8   5      116.94       95.00      2.10 o
   0   8   5       28.40       29.23      1.18 o
   1   8   5       45.33       52.83      1.30 o
   2   8   5       98.56      100.53      2.23 o
   3   8   5       10.38        9.52      1.25 o
   4   8   5      103.50       97.50      3.29 o
   5   8   5       50.80       50.05      2.53 o
   6   8   5        9.72        6.95      1.44 o
   7   8   5       65.35       73.85      6.06 o
   8   8   5       19.27       15.81      3.93 o
   9   8   5       63.32       56.47      5.94 o
  10   8   5       28.01       38.19      5.50 o
  11   8   5        0.00        3.76      3.93 o
  12   8   5        3.13        6.56      4.60 o
 -13   9   5        4.50        8.19      6.73 o
 -12   9   5       11.84       11.81      2.18 o
 -11   9   5       14.48       18.07      2.32 o
 -10   9   5       18.34       24.85      2.33 o
  -9   9   5        4.76        4.11      1.54 o
  -8   9   5       43.67       46.21      2.58 o
  -7   9   5       35.99       31.14      2.65 o
  -6   9   5      167.83      152.46      4.14 o
  -5   9   5      295.12      279.95      4.86 o
  -4   9   5      254.98      243.43      4.31 o
  -3   9   5      228.58      231.65      3.73 o
  -2   9   5      173.71      174.00      3.01 o
  -1   9   5      150.32      151.65      2.68 o
   0   9   5        0.00       -0.65      0.65 o
   1   9   5      120.95      134.05      2.27 o
   2   9   5       42.68       54.95      1.83 o
   3   9   5        4.46        9.35      1.34 o
   4   9   5      124.99      111.94      3.62 o
   5   9   5        5.52        3.91      1.29 o
   6   9   5       35.92       40.03      2.88 o
   7   9   5       19.99       14.03      3.28 o
   8   9   5        1.97        1.46      3.14 o
   9   9   5        4.81        3.93      3.76 o
  10   9   5       13.68       22.32      4.71 o
  11   9   5        1.54        6.06      4.37 o
  12   9   5        5.66       -1.68      4.26 o
 -12  10   5        7.78        7.12      2.55 o
 -11  10   5       17.78       18.77      2.31 o
 -10  10   5       54.71       58.61      3.17 o
  -9  10   5        6.06        4.16      1.60 o
  -8  10   5        0.01       -0.96      1.58 o
  -7  10   5        0.73       -1.09      1.20 o
  -6  10   5        7.49        6.55      1.56 o
  -5  10   5        6.56        5.93      1.06 o
  -4  10   5       19.52       17.19      1.19 o
  -3  10   5      243.74      251.20      5.04 o
  -2  10   5       10.28       12.78      0.99 o
  -1  10   5        6.85        3.00      0.73 o
   0  10   5       44.72       42.57      1.57 o
   1  10   5       67.94       63.16      1.90 o
   2  10   5        8.37        9.90      1.06 o
   3  10   5        9.14       10.56      1.43 o
   4  10   5      156.84      155.19      7.13 o
   5  10   5       25.05       22.56      1.97 o
   6  10   5       94.24       84.15      8.61 o
   7  10   5       11.14       12.93      3.36 o
   8  10   5        1.23       -0.90      3.25 o
   9  10   5        2.58        3.25      3.53 o
  10  10   5       17.25       23.38      5.22 o
  11  10   5       11.53       12.62      4.93 o
 -12  11   5        9.27        9.95      2.73 o
 -11  11   5        0.46        0.97      2.07 o
 -10  11   5        3.49        4.42      2.12 o
  -9  11   5       22.16       23.29      2.46 o
  -8  11   5       52.10       49.63      2.74 o
  -7  11   5        0.70        1.37      1.33 o
  -6  11   5        2.69        4.41      1.08 o
  -5  11   5        0.14        0.45      0.80 o
  -4  11   5        0.75        1.71      0.82 o
  -3  11   5        0.58        0.60      0.80 o
  -2  11   5      227.72      226.41      3.70 o
  -1  11   5        2.87        3.55      0.96 o
   0  11   5      167.45      174.77      3.70 o
   1  11   5       29.61       25.11      1.29 o
   2  11   5      208.44      186.32      3.89 o
   3  11   5        0.02        2.71      0.96 o
   4  11   5      105.09      103.86      3.87 o
   5  11   5        6.18        7.13      1.66 o
   6  11   5       12.93       11.76      2.36 o
   7  11   5        0.66       -1.92      2.86 o
   8  11   5       62.22       48.51      5.61 o
   9  11   5       14.11       20.19      4.60 o
  10  11   5        4.27        7.57      4.49 o
  11  11   5        2.50        4.04      4.21 o
 -12  12   5        0.91       -1.46      5.78 o
 -11  12   5       18.71       11.93      4.03 o
 -10  12   5       34.29       44.80      4.45 o
  -9  12   5      104.68       93.26      3.78 o
  -8  12   5       28.53       31.95      2.38 o
  -7  12   5        6.41        7.30      1.61 o
  -6  12   5       38.29       43.83      2.03 o
  -5  12   5       24.89       23.46      1.56 o
  -4  12   5       32.64       30.61      1.65 o
  -3  12   5       31.70       31.14      1.75 o
  -2  12   5       11.03        9.24      1.14 o
  -1  12   5        0.06       -0.79      0.80 o
   0  12   5       84.78       78.03      3.02 o
   1  12   5      532.77      507.59      8.16 o
   2  12   5      279.40      271.11      5.17 o
   3  12   5      143.82      143.40      3.51 o
   4  12   5       11.03       10.40      1.64 o
   5  12   5       95.92       97.75      5.22 o
   6  12   5      210.52      224.11     12.93 o
   7  12   5      355.75      374.26     10.76 o
   8  12   5        3.54       -2.52      2.97 o
   9  12   5       47.66       44.75      6.17 o
  10  12   5      161.94      155.16     10.32 o
 -11  13   5        0.51        0.13      1.96 o
 -10  13   5        5.73        1.61      3.39 o
  -9  13   5        0.07        0.67      1.88 o
  -8  13   5       57.63       59.71      3.67 o
  -7  13   5        1.89        2.41      1.44 o
  -6  13   5        2.52        1.98      1.00 o
  -5  13   5       61.37       57.92      2.03 o
  -4  13   5        6.32        4.05      0.96 o
  -3  13   5        2.13        2.56      1.00 o
  -2  13   5        3.70        2.06      1.03 o
  -1  13   5      115.51      104.20      3.02 o
   0  13   5        0.01       -1.13      1.28 o
   1  13   5       56.34       48.72      2.10 o
   2  13   5      150.90      157.40      3.76 o
   3  13   5       15.12       14.22      1.45 o
   4  13   5        2.10        1.42      1.21 o
   5  13   5      139.22      145.40     11.38 o
   6  13   5      202.94      190.19      7.10 o
   7  13   5       96.95       96.03      5.37 o
   8  13   5        3.57        1.68      3.53 o
   9  13   5       11.74        9.87      4.43 o
  10  13   5      126.49      137.39     10.15 o
 -11  14   5        0.09       -1.94      1.94 o
 -10  14   5        7.41        3.37      2.21 o
  -9  14   5       67.10       66.45      4.09 o
  -8  14   5       29.62       24.55      2.72 o
  -7  14   5       14.20        7.99      1.55 o
  -6  14   5        0.20       -0.51      1.02 o
  -5  14   5        0.13        0.58      1.05 o
  -4  14   5      101.61       90.78      2.77 o
  -3  14   5      131.79      122.70      3.14 o
  -2  14   5      116.97      120.94      3.30 o
  -1  14   5       14.44       15.60      1.37 o
   0  14   5      364.59      359.27      6.48 o
   1  14   5       26.55       24.61      1.67 o
   2  14   5        4.67        2.37      1.36 o
   3  14   5      133.18      128.21      3.98 o
   4  14   5       15.57       18.93      1.83 o
   5  14   5       16.20       11.60      1.75 o
   6  14   5        6.92        6.57      2.36 o
   7  14   5       26.13       36.23      3.76 o
   8  14   5        5.88        1.05      2.51 o
   9  14   5        1.49        3.48      3.70 o
  10  14   5        1.45        6.90      4.60 o
 -11  15   5        3.77        2.47      6.06 o
 -10  15   5       11.26        8.77      3.03 o
  -9  15   5        7.57       10.42      2.44 o
  -8  15   5        2.17        1.30      1.86 o
  -7  15   5        4.36        6.69      1.80 o
  -6  15   5       50.32       49.93      3.88 o
  -5  15   5        1.33        0.72      1.10 o
  -4  15   5        6.29        3.51      1.15 o
  -3  15   5        3.56        0.27      1.00 o
  -2  15   5        0.20       -1.32      1.32 o
  -1  15   5        4.02        4.16      1.17 o
   0  15   5      808.52      819.30     12.31 o
   1  15   5      136.71      138.32      4.24 o
   2  15   5      166.56      161.72      4.64 o
   3  15   5        3.79        2.75      1.61 o
   4  15   5        1.69        0.37      1.70 o
   5  15   5        0.47       -0.92      1.28 o
   6  15   5       48.03       58.33      5.35 o
   7  15   5        1.02        1.98      2.53 o
   8  15   5       18.80       17.93      3.45 o
   9  15   5        3.31        4.88      4.21 o
 -10  16   5       10.24        8.10      2.83 o
  -9  16   5        3.14        1.81      2.01 o
  -8  16   5        0.77       -2.49      2.73 o
  -7  16   5        6.74        7.45      2.06 o
  -6  16   5        0.02       -0.82      1.43 o
  -5  16   5       33.05       34.30      2.67 o
  -4  16   5       41.65       39.87      2.10 o
  -3  16   5       54.82       54.85      2.29 o
  -2  16   5        0.14        2.16      1.07 o
  -1  16   5       10.91       11.88      1.38 o
   0  16   5      254.90      259.77      6.19 o
   1  16   5      376.37      369.63      7.86 o
   2  16   5       48.73       47.53      4.87 o
   3  16   5        5.18        4.32      1.50 o
   4  16   5       11.48       12.60      2.55 o
   5  16   5       26.39       29.09      2.45 o
   6  16   5        1.01        3.35      2.14 o
   7  16   5       16.64       17.67      2.46 o
   8  16   5       12.86       13.53      3.22 o
   9  16   5        0.82        5.50      4.26 o
  -9  17   5        4.81        0.49      3.39 o
  -8  17   5        1.19        2.99      2.03 o
  -7  17   5        1.17       -1.72      1.72 o
  -6  17   5        3.28       -1.49      1.57 o
  -5  17   5        0.84        0.77      1.36 o
  -4  17   5       51.64       48.13      2.63 o
  -3  17   5        4.01        5.26      1.41 o
  -2  17   5       34.63       30.80      1.91 o
  -1  17   5        5.07        5.71      1.27 o
   0  17   5       66.75       64.64      4.40 o
   1  17   5      150.58      138.31      4.69 o
   2  17   5       17.75       11.87      2.17 o
   3  17   5        0.97       -0.50      1.35 o
   4  17   5        4.70        3.77      2.84 o
   5  17   5       75.41       73.98      3.53 o
   6  17   5       41.37       35.97      2.73 o
   7  17   5       59.39       56.35      3.82 o
   8  17   5        8.67        7.85      2.17 o
  -9  18   5        0.18        1.01      5.44 o
  -8  18   5        1.26        0.76      2.10 o
  -7  18   5        0.12        0.06      1.81 o
  -6  18   5        5.13        2.96      1.83 o
  -5  18   5       80.67       88.61      3.64 o
  -4  18   5        4.47        4.53      1.50 o
  -3  18   5      107.13      107.70      5.34 o
  -2  18   5       33.35       32.17      2.24 o
  -1  18   5       29.14       34.09      2.19 o
   0  18   5        0.22        1.06      1.22 o
   1  18   5       59.39       58.02      2.99 o
   2  18   5        0.66       -0.17      1.64 o
   3  18   5        8.85        8.56      1.77 o
   4  18   5       17.00       16.89      2.07 o
   5  18   5        0.17        0.85      1.57 o
   6  18   5       33.07       35.44      2.84 o
   7  18   5        8.02       12.94      2.28 o
   8  18   5        9.89        7.96      4.51 o
  -8  19   5        8.24       10.57      3.62 o
  -7  19   5        5.34        3.18      1.77 o
  -6  19   5       38.74       38.49      2.73 o
  -5  19   5       31.01       37.65      2.68 o
  -4  19   5        2.72        3.21      1.63 o
  -3  19   5        9.83        9.71      1.84 o
  -2  19   5        7.17        7.35      1.93 o
  -1  19   5        0.46        0.95      1.46 o
   0  19   5       14.22       13.80      2.25 o
   1  19   5       16.94       24.75      2.31 o
   2  19   5        5.88        6.18      1.70 o
   3  19   5        0.46       -0.81      1.50 o
   4  19   5        4.39        5.06      2.00 o
   5  19   5        4.96        9.36      2.04 o
   6  19   5       77.96       81.90      5.74 o
   7  19   5        0.09        1.34      1.90 o
   8  19   5        0.00       -3.03      4.15 o
  -7  20   5        2.59        1.05      2.35 o
  -6  20   5        0.03       -1.62      1.62 o
  -5  20   5       12.92       18.47      4.56 o
  -4  20   5       79.36       77.91      3.60 o
  -3  20   5       44.70       53.60      4.52 o
  -2  20   5        8.43        5.94      1.79 o
  -1  20   5       16.03       15.11      2.15 o
   0  20   5        3.03        2.75      1.55 o
   1  20   5        0.80        4.70      2.59 o
   2  20   5        0.61        1.69      1.58 o
   3  20   5        3.30        3.60      1.73 o
   4  20   5       13.65        9.90      2.12 o
   5  20   5       31.96       30.15      2.74 o
   6  20   5        0.37        0.07      3.98 o
   7  20   5        9.38        8.80      5.05 o
  -6  21   5        0.15       -0.24      3.20 o
  -5  21   5        0.22        0.44      1.68 o
  -4  21   5       20.96       24.10      3.00 o
  -3  21   5       73.78       75.57      3.54 o
  -2  21   5        0.19       -1.46      1.46 o
  -1  21   5        0.03       -0.46      1.93 o
   0  21   5        7.74       10.85      3.07 o
   1  21   5       10.45       13.43      2.14 o
   2  21   5        1.22        3.40      2.02 o
   3  21   5        3.69        4.69      2.11 o
   4  21   5        1.56       -0.83      1.71 o
   5  21   5        1.30        7.01      3.45 o
   6  21   5       12.27       14.14      3.42 o
  -5  22   5        4.40        3.46      3.47 o
  -4  22   5        3.28        2.83      3.17 o
  -3  22   5       13.01       17.16      3.89 o
  -2  22   5        1.77        2.79      1.87 o
  -1  22   5       26.25       27.11      2.77 o
   0  22   5        2.02        0.90      2.17 o
   1  22   5        9.74       10.42      2.31 o
   2  22   5        4.23        7.99      2.38 o
   3  22   5       13.88       16.32      4.99 o
   4  22   5        0.00        5.22      4.71 o
  -4  23   5        0.29       -3.59      3.59 o
  -3  23   5        3.65        2.58      4.71 o
  -2  23   5        9.25       18.51      5.78 o
  -1  23   5       12.18       20.36      5.55 o
   0  23   5       15.33       29.27      6.00 o
   1  23   5        0.77        7.40      3.76 o
   2  23   5       13.76       28.94      5.66 o
 -14   0   6        2.12       10.21      4.88 o
 -13   0   6        0.41        2.70      6.76 o
 -12   0   6       30.90       37.25      3.89 o
 -11   0   6       59.40       71.38      4.86 o
 -10   0   6       19.37       18.67      2.42 o
  -9   0   6      157.60      164.42      5.50 o
  -8   0   6      118.43      109.42      4.30 o
  -7   0   6        9.97       10.74      1.80 o
  -6   0   6      190.32      194.81      5.46 o
  -5   0   6      284.54      277.98      6.58 o
  -4   0   6        6.13        9.62      1.59 o
  -3   0   6      498.47      503.80      9.49 o
  -2   0   6        2.46       -0.81      0.81 o
  -1   0   6      223.43      242.76      6.79 o
   0   0   6      416.31      454.33      7.21 o
   1   0   6      156.97      169.27      3.17 o
   2   0   6      234.41      227.91      5.34 o
   3   0   6      140.89      155.27      4.28 o
   4   0   6     1454.19     1478.19     40.49 o
   5   0   6      772.00      737.13     22.43 o
   6   0   6      172.79      203.56      9.14 o
   7   0   6       32.45       18.84      3.64 o
   8   0   6       33.52       36.02      3.19 o
   9   0   6       44.04       50.25      3.69 o
  10   0   6        4.67        4.08      2.11 o
  11   0   6       15.93       18.92      4.23 o
  12   0   6        0.68        1.07      2.92 o
  13   0   6        9.72       13.51      4.09 o
 -13   1   6        7.83       12.80      2.43 o
 -12   1   6        2.28        3.33      1.69 o
 -11   1   6        7.80        7.73      1.58 o
 -10   1   6        6.16        7.55      1.47 o
  -9   1   6        1.83        3.09      1.22 o
  -8   1   6       50.95       52.88      2.24 o
  -7   1   6      121.44      121.52      3.10 o
  -6   1   6      272.25      262.51      4.61 o
  -5   1   6      461.23      447.60      6.46 o
  -4   1   6      808.65      845.21     10.44 o
  -3   1   6      135.77      129.10      3.35 o
  -2   1   6        0.33       -0.71      0.71 o
  -1   1   6       12.67       12.84      0.88 o
   0   1   6       10.01       11.81      0.56 o
   1   1   6        6.75       11.21      0.57 o
   2   1   6       31.98       34.22      1.10 o
   3   1   6      234.74      225.29      3.99 o
   4   1   6      179.32      176.67     11.16 o
   5   1   6      477.06      454.74     10.90 o
   6   1   6       84.87      105.15      4.66 o
   7   1   6       62.91       50.46      2.75 o
   8   1   6        0.24       -1.28      1.28 o
   9   1   6        2.44        1.73      1.54 o
  10   1   6        1.74        3.84      1.46 o
  11   1   6        6.19       10.21      2.18 o
  12   1   6        0.96        3.15      1.86 o
  13   1   6       38.06       47.90      4.40 o
 -13   2   6       22.17       26.63      4.10 o
 -12   2   6        1.56        4.54      1.50 o
 -11   2   6        0.48        1.15      1.27 o
 -10   2   6        0.96        0.51      1.18 o
  -9   2   6       33.00       36.35      2.01 o
  -8   2   6        4.82        4.66      1.17 o
  -7   2   6        0.01       -0.93      0.93 o
  -6   2   6       16.99       22.48      1.54 o
  -5   2   6      326.09      290.29      4.77 o
  -4   2   6       81.35       86.36      3.09 o
  -3   2   6       82.05       73.48      2.21 o
  -2   2   6      104.16      124.75      2.48 o
  -1   2   6      115.84      132.15      2.58 o
   0   2   6      125.28      118.72      1.94 o
   1   2   6      144.70      149.33      2.03 o
   2   2   6        2.56        1.49      0.50 o
   3   2   6      633.89      638.29     11.33 o
   4   2   6      601.27      567.18     13.91 o
   5   2   6     1201.93     1140.22     22.87 o
   6   2   6      103.56      130.14      5.09 o
   7   2   6      124.42      104.31      5.94 o
   8   2   6        9.15        6.75      1.67 o
   9   2   6       22.38       25.49      2.93 o
  10   2   6        1.84        4.24      2.41 o
  11   2   6        0.24        0.49      2.69 o
  12   2   6        2.96        3.55      1.80 o
  13   2   6       26.76       34.15      5.61 o
 -13   3   6       10.43        9.55      3.38 o
 -12   3   6        0.24        1.56      1.67 o
 -11   3   6        2.17        4.62      1.48 o
 -10   3   6       28.06       29.97      2.83 o
  -9   3   6        0.11       -1.11      1.11 o
  -8   3   6        0.29       -0.99      0.99 o
  -7   3   6        2.80        0.61      1.03 o
  -6   3   6        4.55        6.21      1.29 o
  -5   3   6        5.36        1.93      1.15 o
  -4   3   6      297.09      308.66      5.25 o
  -3   3   6      111.11      110.31      3.41 o
  -2   3   6      372.38      376.91     10.27 o
  -1   3   6       76.70       83.82      2.02 o
   0   3   6      329.48      325.85      4.18 o
   1   3   6       51.21       49.18      1.49 o
   2   3   6        6.40        4.00      0.61 o
   3   3   6       34.80       37.02      2.76 o
   4   3   6       99.80      105.11      5.30 o
   5   3   6      238.38      268.30     10.40 o
   6   3   6       15.64       20.25      3.73 o
   7   3   6       26.79       23.31      3.56 o
   8   3   6       72.07       62.11      3.10 o
   9   3   6       77.62       75.26      4.34 o
  10   3   6      102.94      111.30      5.46 o
  11   3   6       24.72       28.32      8.55 o
  12   3   6        7.33        2.93      3.73 o
  13   3   6       16.36       19.85      4.93 o
 -13   4   6        5.77        4.75      3.03 o
 -12   4   6        1.64        1.10      1.66 o
 -11   4   6        3.92        2.98      1.89 o
 -10   4   6        0.06        1.15      1.43 o
  -9   4   6       37.49       33.20      2.40 o
  -8   4   6       59.05       60.82      2.91 o
  -7   4   6       23.02       20.46      2.30 o
  -6   4   6       43.34       48.92      2.46 o
  -5   4   6        2.21        0.13      1.09 o
  -4   4   6      143.80      143.25      3.75 o
  -3   4   6        9.20       11.24      1.29 o
  -2   4   6        9.97       10.01      1.21 o
  -1   4   6       28.54       32.60      1.36 o
   0   4   6        6.25        4.79      0.86 o
   1   4   6       24.99       25.40      1.16 o
   2   4   6      178.11      163.07      4.89 o
   3   4   6        4.75        8.10      1.31 o
   4   4   6      316.72      346.95      9.29 o
   5   4   6       12.10       11.37      3.95 o
   6   4   6        3.58       -0.84      2.19 o
   7   4   6       41.59       46.66      5.05 o
   8   4   6        1.34        2.02      2.86 o
   9   4   6        0.36        2.58      3.36 o
  10   4   6        5.44        2.80      3.42 o
  11   4   6        0.05       -2.69      3.48 o
  12   4   6        4.09       -2.07      3.64 o
 -13   5   6        6.26        5.25      7.74 o
 -12   5   6       31.12       34.07      2.84 o
 -11   5   6        0.69        1.95      1.65 o
 -10   5   6        1.55        0.87      1.44 o
  -9   5   6        0.01       -1.21      1.21 o
  -8   5   6        0.05        0.56      1.31 o
  -7   5   6      313.58      286.81      6.24 o
  -6   5   6      657.07      590.28     10.06 o
  -5   5   6       34.30       34.78      2.78 o
  -4   5   6        6.77        9.29      1.34 o
  -3   5   6      263.10      284.72      5.57 o
  -2   5   6       35.21       38.98      1.67 o
  -1   5   6        1.28        2.29      0.82 o
   0   5   6      534.74      542.40      8.57 o
   1   5   6        0.53       -0.64      0.64 o
   2   5   6      109.23      108.23      3.08 o
   3   5   6      400.75      393.78      7.69 o
   4   5   6       84.60       82.31      3.98 o
   5   5   6       14.53       14.71      3.79 o
   6   5   6        2.17        5.05      2.97 o
   7   5   6        6.81        7.74      3.36 o
   8   5   6        2.96       -1.18      2.80 o
   9   5   6       38.69       30.90      4.77 o
  10   5   6        5.32        3.59      3.87 o
  11   5   6        7.62       -0.95      3.76 o
  12   5   6        0.16        0.95      3.93 o
 -13   6   6       32.57       41.33      8.19 o
 -12   6   6        8.61       10.36      2.21 o
 -11   6   6        1.17        2.16      1.68 o
 -10   6   6       63.74       69.48      3.42 o
  -9   6   6        9.89       15.18      1.93 o
  -8   6   6        5.95        4.22      1.56 o
  -7   6   6        1.64        1.40      1.36 o
  -6   6   6      115.13      125.18      3.84 o
  -5   6   6      121.98      122.94      3.66 o
  -4   6   6        3.13        1.37      1.12 o
  -3   6   6       37.92       40.53      2.01 o
  -2   6   6        0.00       -0.72      0.72 o
  -1   6   6        1.11        3.32      0.51 o
   0   6   6       40.03       37.98      2.16 o
   1   6   6      389.82      392.16      5.34 o
   2   6   6       62.10       61.46      1.76 o
   3   6   6        2.32        2.39      0.88 o
   4   6   6       28.97       29.43      1.57 o
   5   6   6        0.38        4.32      2.69 o
   6   6   6       55.19       53.78      5.33 o
   7   6   6       15.58       12.28      3.48 o
   8   6   6        7.97        7.85      3.36 o
   9   6   6        0.66       -1.18      2.97 o
  10   6   6        0.12        2.24      3.81 o
  11   6   6        0.09        0.73      3.64 o
  12   6   6        0.10       -3.36      3.59 o
 -13   7   6       38.08       38.41      8.24 o
 -12   7   6       55.39       60.48      3.54 o
 -11   7   6       14.40       14.89      2.26 o
 -10   7   6       27.77       25.71      2.38 o
  -9   7   6       10.69        9.69      1.77 o
  -8   7   6        0.76        0.08      2.40 o
  -7   7   6        8.60       10.25      2.04 o
  -6   7   6        0.64       -1.09      1.09 o
  -5   7   6       13.62       14.61      1.67 o
  -4   7   6      150.85      156.70      4.03 o
  -3   7   6       37.89       35.51      1.75 o
  -2   7   6        0.13        0.11      0.66 o
  -1   7   6      250.99      267.91      5.03 o
   0   7   6      123.28      123.72      3.18 o
   1   7   6      106.56      103.00      2.01 o
   2   7   6        0.27        0.17      0.66 o
   3   7   6       21.88       20.98      1.57 o
   4   7   6      212.01      204.55      5.09 o
   5   7   6        3.75        4.26      1.27 o
   6   7   6       25.89       34.54      4.60 o
   7   7   6       33.22       30.56      4.43 o
   8   7   6        8.78        5.05      3.59 o
   9   7   6        9.25        8.58      3.76 o
  10   7   6        6.29        4.77      3.81 o
  11   7   6        0.03       -3.31      3.31 o
 -12   8   6        0.74        2.94      1.86 o
 -11   8   6        3.83        2.32      3.06 o
 -10   8   6       11.41       13.82      2.13 o
  -9   8   6       51.61       59.72      3.10 o
  -8   8   6       28.56       26.48      2.21 o
  -7   8   6       22.62       23.16      2.39 o
  -6   8   6       18.39       23.39      1.98 o
  -5   8   6       52.94       48.89      2.43 o
  -4   8   6       12.76       13.19      1.56 o
  -3   8   6        9.30        8.42      0.91 o
  -2   8   6       63.32       62.26      2.76 o
  -1   8   6       23.85       23.03      1.06 o
   0   8   6      264.40      281.47      4.32 o
   1   8   6       80.36       84.12      1.83 o
   2   8   6      148.77      139.86      3.81 o
   3   8   6      345.85      318.52      6.88 o
   4   8   6       37.25       39.83      2.25 o
   5   8   6        0.32        2.28      1.67 o
   6   8   6       19.25       22.77      3.98 o
   7   8   6       58.69       60.34      5.72 o
   8   8   6        5.17       -0.34      3.20 o
   9   8   6        4.39        0.56      3.64 o
  10   8   6        1.75       -2.24      3.93 o
  11   8   6        3.66        4.60      4.21 o
 -12   9   6        0.01        0.19      2.48 o
 -11   9   6        1.05        2.21      2.80 o
 -10   9   6        8.22        8.04      2.31 o
  -9   9   6        2.56        0.71      2.51 o
  -8   9   6        1.62        0.55      1.38 o
  -7   9   6        4.53        3.91      1.49 o
  -6   9   6      153.01      143.40      4.17 o
  -5   9   6       82.89       74.44      2.95 o
  -4   9   6       23.76       27.76      1.76 o
  -3   9   6       49.11       59.43      1.87 o
  -2   9   6      544.41      550.78      7.76 o
  -1   9   6       29.79       29.12      1.28 o
   0   9   6        8.88       11.31      1.34 o
   1   9   6       70.50       70.99      1.97 o
   2   9   6        3.19        3.35      0.78 o
   3   9   6       11.13       16.37      1.61 o
   4   9   6        7.69       10.49      1.50 o
   5   9   6      193.67      199.12      6.67 o
   6   9   6        5.14        3.42      2.97 o
   7   9   6        4.48        5.61      3.31 o
   8   9   6        8.28       11.83      3.93 o
   9   9   6        0.04       -2.97      2.97 o
  10   9   6        0.61       -3.48      3.48 o
  11   9   6       22.27       20.97      5.33 o
 -12  10   6       27.82       28.99      8.13 o
 -11  10   6        0.54       -1.38      1.68 o
 -10  10   6       10.55        9.21      2.07 o
  -9  10   6       34.42       45.61      2.88 o
  -8  10   6        2.87        3.58      1.76 o
  -7  10   6        0.03        0.27      1.29 o
  -6  10   6      147.26      141.74      4.17 o
  -5  10   6        0.07       -1.13      1.13 o
  -4  10   6      193.33      186.39      3.45 o
  -3  10   6      997.88      990.54     13.69 o
  -2  10   6      427.83      428.97      5.89 o
  -1  10   6      128.70      136.83      2.67 o
   0  10   6      106.46      103.22      2.95 o
   1  10   6        1.01       -0.65      0.65 o
   2  10   6       19.73       21.04      1.27 o
   3  10   6        4.30        4.78      1.31 o
   4  10   6        0.39        2.73      1.72 o
   5  10   6      248.47      233.21     16.82 o
   6  10   6        4.50       10.32      3.42 o
   7  10   6       87.43       82.88      6.84 o
   8  10   6        5.56        5.22      3.59 o
   9  10   6       10.75       13.18      4.32 o
  10  10   6        2.24        1.68      4.37 o
 -11  11   6       11.67       11.21      4.51 o
 -10  11   6       52.22       55.18      3.76 o
  -9  11   6        8.98        8.49      1.92 o
  -8  11   6       14.15       12.77      2.04 o
  -7  11   6       28.26       34.83      2.44 o
  -6  11   6       48.03       47.06      2.60 o
  -5  11   6       18.45       11.54      1.16 o
  -4  11   6       16.17       12.35      1.12 o
  -3  11   6      223.95      210.95      3.72 o
  -2  11   6        7.15        4.42      1.05 o
  -1  11   6        0.71       -0.61      0.90 o
   0  11   6       43.23       45.96      2.12 o
   1  11   6       39.83       35.29      1.63 o
   2  11   6        9.88       11.16      1.13 o
   3  11   6       37.57       46.04      1.92 o
   4  11   6        0.04       -1.93      1.93 o
   5  11   6        0.32       -0.78      1.87 o
   6  11   6        5.57       16.25      3.17 o
   7  11   6       10.76       13.18      3.76 o
   8  11   6        1.14        2.36      3.81 o
   9  11   6       30.29       24.34      5.05 o
  10  11   6        2.68        4.09      4.21 o
 -11  12   6        5.57       -2.00      3.88 o
 -10  12   6       70.91       85.82      4.71 o
  -9  12   6       23.02       31.84      2.87 o
  -8  12   6        0.11       -0.67      1.43 o
  -7  12   6        1.88        1.44      1.41 o
  -6  12   6       70.32       71.47      3.75 o
  -5  12   6      126.31      124.63      2.93 o
  -4  12   6        7.87        7.03      1.14 o
  -3  12   6       41.50       41.40      1.87 o
  -2  12   6       10.19       11.80      1.79 o
  -1  12   6       72.74       73.00      2.50 o
   0  12   6       78.68       80.24      2.89 o
   1  12   6      260.26      267.58      5.85 o
   2  12   6       24.99       22.64      2.78 o
   3  12   6       43.28       41.03      2.48 o
   4  12   6        0.53       -1.02      1.02 o
   5  12   6        6.77        7.02      2.22 o
   6  12   6        1.41        1.15      3.06 o
   7  12   6       47.87       41.10      5.61 o
   8  12   6       14.95       34.99      5.50 o
   9  12   6        0.01        2.97      4.04 o
  10  12   6       17.18       32.58      6.06 o
 -11  13   6        6.56        3.93      6.62 o
 -10  13   6       58.34       54.20      4.01 o
  -9  13   6       34.55       32.51      3.25 o
  -8  13   6       35.20       39.12      3.50 o
  -7  13   6       23.50       27.70      2.28 o
  -6  13   6        3.19        0.56      1.54 o
  -5  13   6      106.35      101.27      2.71 o
  -4  13   6      182.66      178.01      3.94 o
  -3  13   6      106.06      104.56      2.91 o
  -2  13   6        9.29       12.10      1.35 o
  -1  13   6        0.81        0.49      0.93 o
   0  13   6      122.78      133.38      3.88 o
   1  13   6       82.42       70.10      2.91 o
   2  13   6       62.05       64.83      3.37 o
   3  13   6       26.69       21.48      1.80 o
   4  13   6       20.95       12.83      3.04 o
   5  13   6       10.56       11.52      1.70 o
   6  13   6       81.69      103.32      5.37 o
   7  13   6       44.68       34.94      5.22 o
   8  13   6       41.61       35.61      5.83 o
   9  13   6        4.90        5.94      4.54 o
 -10  14   6        1.59        3.57      2.22 o
  -9  14   6        0.86       -0.33      3.52 o
  -8  14   6        0.60        4.75      2.05 o
  -7  14   6        3.09        5.04      1.43 o
  -6  14   6        1.94       -0.31      1.16 o
  -5  14   6       25.86       24.74      1.98 o
  -4  14   6       37.84       35.59      1.93 o
  -3  14   6        4.80        2.22      1.11 o
  -2  14   6       17.92       15.83      1.42 o
  -1  14   6       30.58       31.21      2.12 o
   0  14   6      311.32      313.59      6.83 o
   1  14   6      111.07      111.85      3.99 o
   2  14   6       85.84       80.60      4.01 o
   3  14   6       18.81       18.55      2.18 o
   4  14   6       27.01       28.97      2.14 o
   5  14   6        0.53        0.79      1.31 o
   6  14   6       38.95       33.95      2.48 o
   7  14   6       41.99       28.77      4.93 o
   8  14   6       14.44       13.57      4.49 o
   9  14   6        4.55       -1.96      3.70 o
 -10  15   6       12.74       10.21      3.12 o
  -9  15   6        0.00       -0.75      3.07 o
  -8  15   6        4.95        1.83      3.53 o
  -7  15   6       17.24       13.61      3.47 o
  -6  15   6       17.35       16.97      1.71 o
  -5  15   6       67.06       76.09      2.77 o
  -4  15   6       25.28       26.50      1.80 o
  -3  15   6        5.70        7.77      1.42 o
  -2  15   6        1.72        1.41      1.12 o
  -1  15   6       20.68       21.13      2.08 o
   0  15   6        9.73       12.25      2.33 o
   1  15   6      163.01      160.75      4.64 o
   2  15   6        0.02       -1.24      1.24 o
   3  15   6       23.45       27.69      2.20 o
   4  15   6       21.53       24.12      2.07 o
   5  15   6       22.24       17.85      2.02 o
   6  15   6        8.54        7.69      3.33 o
   7  15   6       61.86       63.48      5.05 o
   8  15   6        3.42        5.27      3.93 o
  -9  16   6       24.83       27.96      7.65 o
  -8  16   6       19.76       17.34      4.08 o
  -7  16   6        5.04        2.87      2.88 o
  -6  16   6        1.39        0.06      2.74 o
  -5  16   6        1.72        2.13      1.28 o
  -4  16   6        9.54        6.85      1.56 o
  -3  16   6        0.91        0.01      1.09 o
  -2  16   6       11.03       13.76      1.47 o
  -1  16   6        0.25        0.07      1.10 o
   0  16   6       10.79        7.75      1.42 o
   1  16   6       94.97       85.50      3.46 o
   2  16   6      225.23      210.45      9.99 o
   3  16   6        8.91        7.64      2.95 o
   4  16   6        3.66        5.34      1.63 o
   5  16   6        0.08        1.95      1.45 o
   6  16   6       20.36       22.94      4.05 o
   7  16   6        5.32        1.74      2.01 o
   8  16   6        0.79        2.98      3.67 o
  -8  17   6       42.28       39.82      6.34 o
  -7  17   6        0.28       -2.73      3.25 o
  -6  17   6        0.69       -0.64      1.65 o
  -5  17   6       79.53       78.68      3.82 o
  -4  17   6        9.67        9.71      1.76 o
  -3  17   6       21.58       25.20      2.28 o
  -2  17   6        4.80        4.17      1.83 o
  -1  17   6        2.43        2.97      1.29 o
   0  17   6       23.95       21.38      1.86 o
   1  17   6       57.82       51.02      3.51 o
   2  17   6        0.00       -0.40      1.33 o
   3  17   6        0.52        0.53      1.43 o
   4  17   6        8.18        4.89      2.34 o
   5  17   6        4.32        2.84      2.38 o
   6  17   6        4.84        6.58      1.92 o
   7  17   6        0.61       -0.51      1.58 o
  -8  18   6       73.31       83.81      6.53 o
  -7  18   6       19.59       21.90      4.09 o
  -6  18   6       12.60       11.99      2.88 o
  -5  18   6       10.07        9.19      1.84 o
  -4  18   6       13.48       16.50      1.99 o
  -3  18   6        0.77       -0.31      1.32 o
  -2  18   6       10.30        6.45      1.53 o
  -1  18   6        6.99        5.99      1.59 o
   0  18   6        5.75        6.92      1.50 o
   1  18   6        0.03       -0.85      1.31 o
   2  18   6        8.94        6.92      1.69 o
   3  18   6        0.42        1.55      1.79 o
   4  18   6       13.88       16.83      2.58 o
   5  18   6        8.54        8.05      2.56 o
   6  18   6       16.35       19.09      2.85 o
   7  18   6        0.29       11.50      4.54 o
  -7  19   6       18.16       23.54      4.31 o
  -6  19   6        0.07        3.74      2.54 o
  -5  19   6       12.03       11.56      2.34 o
  -4  19   6        0.81       -0.29      2.91 o
  -3  19   6        2.21        2.30      1.67 o
  -2  19   6        5.38        2.35      1.98 o
  -1  19   6        0.08        0.27      1.39 o
   0  19   6        6.83        8.43      1.63 o
   1  19   6        3.69        5.33      1.50 o
   2  19   6        3.38        1.65      1.60 o
   3  19   6        1.87        1.01      1.50 o
   4  19   6        0.14       -1.29      1.57 o
   5  19   6        1.59        3.65      1.97 o
   6  19   6       11.88        9.74      3.29 o
   7  19   6        6.35       13.68      5.05 o
  -6  20   6        3.28       -0.62      3.19 o
  -5  20   6        8.51        4.40      2.37 o
  -4  20   6        0.95        1.39      2.32 o
  -3  20   6        1.68        0.05      1.53 o
  -2  20   6        5.52        7.18      1.95 o
  -1  20   6       14.64       12.23      2.13 o
   0  20   6        0.36       -0.21      1.51 o
   1  20   6        7.89        9.57      2.81 o
   2  20   6        0.28        1.82      1.86 o
   3  20   6        6.41        5.68      2.14 o
   4  20   6        3.41        3.29      2.55 o
   5  20   6        0.43        1.40      2.75 o
   6  20   6        7.55        8.30      4.37 o
  -5  21   6        1.61       -0.34      4.32 o
  -4  21   6        8.74       11.66      5.38 o
  -3  21   6        3.31        9.50      3.22 o
  -2  21   6        0.01        0.98      3.31 o
  -1  21   6        0.76        3.81      2.54 o
   0  21   6        0.01        1.44      2.42 o
   1  21   6        4.17       14.80      3.07 o
   2  21   6        9.99       17.72      4.77 o
   3  21   6        9.32       10.13      3.11 o
   4  21   6        4.56        3.07      2.90 o
  -2  22   6       11.59       20.52      5.72 o
  -1  22   6        3.34        4.88      4.32 o
   0  22   6       27.57       32.30      6.06 o
   1  22   6        0.16        1.96      2.97 o
 -13   1   7        0.09       -2.19      4.43 o
 -12   1   7        3.47        0.74      2.07 o
 -11   1   7       12.12       14.76      1.98 o
 -10   1   7       26.65       24.79      2.19 o
  -9   1   7       37.18       42.08      2.48 o
  -8   1   7       82.85       85.77      5.75 o
  -7   1   7       10.93       13.60      1.59 o
  -6   1   7       78.68       86.58      3.57 o
  -5   1   7      105.42       99.95      3.01 o
  -4   1   7      193.21      203.48      4.70 o
  -3   1   7       94.51       96.55      4.20 o
  -2   1   7      134.07      144.90      3.96 o
  -1   1   7      158.14      148.75      2.88 o
   0   1   7      409.27      412.03      4.72 o
   1   1   7      102.65      107.90      2.56 o
   2   1   7        0.01       -0.03      0.61 o
   3   1   7        2.59        2.07      1.55 o
   4   1   7      453.20      439.49     10.77 o
   5   1   7      482.11      475.76     11.58 o
   6   1   7       23.88       23.27      5.19 o
   7   1   7       18.54       17.48      2.70 o
   8   1   7        2.86        5.61      2.31 o
   9   1   7       14.38       17.79      4.35 o
  10   1   7        2.08       -0.84      3.36 o
  11   1   7        0.26        0.84      3.81 o
 -13   2   7        1.38        0.84      4.88 o
 -12   2   7        9.08       14.27      3.65 o
 -11   2   7       10.88       15.73      2.00 o
 -10   2   7      106.95      114.35      3.85 o
  -9   2   7        0.18       -0.30      1.19 o
  -8   2   7        2.73        1.98      1.30 o
  -7   2   7        1.90       -0.58      1.13 o
  -6   2   7       29.42       31.45      2.92 o
  -5   2   7       95.34      100.24      5.07 o
  -4   2   7       21.52       19.26      1.71 o
  -3   2   7        0.93        1.71      1.10 o
  -2   2   7      139.48      130.11      4.41 o
  -1   2   7       31.23       32.65      1.62 o
   0   2   7       61.38       64.00      2.69 o
   1   2   7       48.64       37.57      4.23 o
   2   2   7       15.76       14.59      0.91 o
   3   2   7       49.84       48.47      3.11 o
   4   2   7       67.05       69.39      3.79 o
   5   2   7       14.70       21.29      3.36 o
   6   2   7      303.73      318.45      9.11 o
   7   2   7        0.74        0.82      2.00 o
   8   2   7       13.64       16.56      2.75 o
   9   2   7        3.67       -0.34      3.08 o
  10   2   7        0.28       -3.25      3.25 o
  11   2   7        0.45       -2.80      3.53 o
 -13   3   7        3.44        7.85      5.61 o
 -12   3   7       11.49       11.02      3.61 o
 -11   3   7        1.80        1.13      1.77 o
 -10   3   7        9.09        8.75      2.01 o
  -9   3   7        8.69        8.76      1.81 o
  -8   3   7       27.35       36.33      3.16 o
  -7   3   7        1.76       -0.66      1.75 o
  -6   3   7      607.78      576.96     11.01 o
  -5   3   7       54.85       57.04      2.67 o
  -4   3   7        3.53        4.14      1.32 o
  -3   3   7        0.81       -0.32      1.31 o
  -2   3   7        0.00       -0.55      0.85 o
  -1   3   7      303.73      318.94      5.38 o
   0   3   7       95.56      104.07      3.07 o
   1   3   7        1.85       -0.34      0.95 o
   2   3   7        0.38        0.32      0.85 o
   3   3   7       60.29       62.06      3.51 o
   4   3   7       15.63       22.25      2.48 o
   5   3   7       30.37       29.83      2.76 o
   6   3   7        1.73        1.95      1.92 o
   7   3   7        5.50        4.49      3.03 o
   8   3   7       17.53       16.54      3.93 o
   9   3   7        8.78        8.75      4.15 o
  10   3   7       24.85       26.92      5.33 o
  11   3   7        4.50        5.33      4.21 o
  12   3   7        1.63        3.14      4.09 o
 -12   4   7       14.25       10.91      3.74 o
 -11   4   7       22.47       22.10      2.51 o
 -10   4   7        7.73        4.93      1.76 o
  -9   4   7       20.02       15.23      2.03 o
  -8   4   7       10.93       10.98      1.81 o
  -7   4   7       27.14       26.62      2.22 o
  -6   4   7       40.40       46.98      2.60 o
  -5   4   7      340.88      351.28      7.01 o
  -4   4   7      344.84      333.06      6.57 o
  -3   4   7        7.76        7.64      1.35 o
  -2   4   7       84.14       82.35      2.48 o
  -1   4   7       33.67       35.03      2.20 o
   0   4   7      322.12      314.50      5.26 o
   1   4   7        9.02       11.61      1.36 o
   2   4   7       41.57       36.17      1.35 o
   3   4   7        2.36        0.05      1.46 o
   4   4   7      131.54      138.74      5.21 o
   5   4   7        3.68        5.04      1.92 o
   6   4   7        0.57       -0.73      2.86 o
   7   4   7        0.29       -2.24      2.52 o
   8   4   7       11.72       18.56      4.37 o
   9   4   7       41.00       59.39      6.45 o
  10   4   7        3.61        0.56      3.87 o
  11   4   7        0.32       -3.25      3.25 o
 -12   5   7        0.77        4.30      3.23 o
 -11   5   7       21.06       21.85      2.51 o
 -10   5   7       12.86       14.77      2.18 o
  -9   5   7        5.70        7.59      1.80 o
  -8   5   7       13.25       10.87      1.84 o
  -7   5   7       26.81       28.45      2.30 o
  -6   5   7      177.20      177.17      4.76 o
  -5   5   7      251.45      253.81      5.76 o
  -4   5   7       84.18       84.22      3.12 o
  -3   5   7      119.40      119.57      3.49 o
  -2   5   7       81.63       85.68      2.58 o
  -1   5   7      534.13      523.53      7.82 o
   0   5   7       23.02       21.48      1.38 o
   1   5   7       37.78       49.35      2.48 o
   2   5   7        1.91       -0.02      0.70 o
   3   5   7       33.69       43.75      1.80 o
   4   5   7        1.49        1.52      1.68 o
   5   5   7        4.84        6.62      3.08 o
   6   5   7       18.60       19.91      3.93 o
   7   5   7        6.80        4.77      3.59 o
   8   5   7       25.05       24.06      4.60 o
   9   5   7      132.88      125.61      8.92 o
  10   5   7        0.35        1.51      3.53 o
  11   5   7       24.97       22.26      5.44 o
 -12   6   7        5.88        6.11      6.22 o
 -11   6   7        0.06        1.46      1.83 o
 -10   6   7       35.56       34.76      2.81 o
  -9   6   7       33.16       29.78      2.55 o
  -8   6   7       28.15       25.75      2.27 o
  -7   6   7       26.17       29.43      2.32 o
  -6   6   7        9.25       10.27      1.69 o
  -5   6   7      159.19      146.85      4.21 o
  -4   6   7      231.52      228.61      7.66 o
  -3   6   7        5.07        3.66      1.10 o
  -2   6   7        0.03        0.67      0.93 o
  -1   6   7       12.88       12.29      1.26 o
   0   6   7       28.54       33.00      1.84 o
   1   6   7        0.02       -0.03      0.86 o
   2   6   7        1.82       -0.22      1.34 o
   3   6   7        0.76        1.96      0.87 o
   4   6   7      228.31      217.85      6.65 o
   5   6   7        0.47        7.12      2.92 o
   6   6   7       35.95       50.30      5.33 o
   7   6   7        0.03       -2.13      2.58 o
   8   6   7       68.00       57.76      6.00 o
   9   6   7       11.93       17.78      4.77 o
  10   6   7        4.46        8.80      4.15 o
  11   6   7       17.05       13.18      4.60 o
 -12   7   7        1.93       -2.80      5.44 o
 -11   7   7       10.01       12.89      3.27 o
 -10   7   7       15.62       18.14      2.32 o
  -9   7   7        1.19        2.98      1.59 o
  -8   7   7       14.21       11.77      1.92 o
  -7   7   7       13.03       13.22      1.84 o
  -6   7   7       12.62        8.60      1.66 o
  -5   7   7        3.92        1.80      1.34 o
  -4   7   7        0.37        0.01      1.21 o
  -3   7   7      132.10      136.24      3.42 o
  -2   7   7        3.09        3.91      1.07 o
  -1   7   7        0.77        0.87      0.89 o
   0   7   7       60.56       51.27      2.63 o
   1   7   7       15.90       14.73      1.60 o
   2   7   7       49.49       50.15      4.01 o
   3   7   7       89.89       78.84      2.82 o
   4   7   7      111.34      104.25      7.01 o
   5   7   7        7.82        8.69      3.42 o
   6   7   7        1.81        0.95      2.92 o
   7   7   7        7.22        8.47      3.59 o
   8   7   7       12.23        8.58      4.04 o
   9   7   7        4.07        6.22      3.98 o
  10   7   7        3.40        6.00      4.09 o
 -12   8   7       11.04       15.14      7.23 o
 -11   8   7       40.63       45.52      3.24 o
 -10   8   7        8.89        6.62      1.92 o
  -9   8   7       23.29       23.90      2.38 o
  -8   8   7        8.30        8.87      1.82 o
  -7   8   7       13.20       12.73      2.80 o
  -6   8   7        6.14        5.00      1.47 o
  -5   8   7       25.66       20.96      2.93 o
  -4   8   7       14.87       15.57      1.56 o
  -3   8   7       54.17       55.77      2.31 o
  -2   8   7      215.51      215.49      4.40 o
  -1   8   7       29.44       29.47      1.20 o
   0   8   7        2.20        1.24      1.06 o
   1   8   7        0.43        0.76      1.49 o
   2   8   7       22.62       19.71      1.07 o
   3   8   7       35.95       35.76      2.00 o
   4   8   7       17.00       26.69      4.15 o
   5   8   7        0.59        1.01      3.03 o
   6   8   7        9.08        8.86      3.31 o
   7   8   7        3.42        3.25      3.31 o
   8   8   7        5.85        4.99      3.93 o
   9   8   7       12.79       12.56      4.82 o
  10   8   7        8.84        6.28      4.49 o
 -11   9   7        7.18        5.35      2.66 o
 -10   9   7        0.14       -1.57      1.57 o
  -9   9   7       17.15       23.30      2.45 o
  -8   9   7        0.55        0.75      1.53 o
  -7   9   7        1.58        0.52      1.36 o
  -6   9   7       56.68       63.99      3.01 o
  -5   9   7        2.51        3.74      1.24 o
  -4   9   7       18.33       14.74      1.53 o
  -3   9   7      197.87      178.32      4.05 o
  -2   9   7      111.54      105.86      2.59 o
  -1   9   7       13.95       13.32      1.09 o
   0   9   7       12.00       11.94      1.51 o
   1   9   7      131.03      125.74      3.93 o
   2   9   7       17.15       19.51      1.12 o
   3   9   7       30.57       36.82      3.05 o
   4   9   7       13.94        7.51      2.09 o
   5   9   7        1.08       -0.67      2.64 o
   6   9   7       10.65       14.64      4.09 o
   7   9   7        0.42       -1.74      3.03 o
   8   9   7       14.40       14.58      4.32 o
   9   9   7        0.01       -1.63      3.64 o
  10   9   7        2.01        2.19      4.37 o
 -11  10   7       28.33       21.12      4.12 o
 -10  10   7        5.20        8.29      2.04 o
  -9  10   7       51.96       62.42      3.38 o
  -8  10   7        7.14        9.32      1.89 o
  -7  10   7        0.12        1.31      1.49 o
  -6  10   7        0.80       -0.74      1.22 o
  -5  10   7      108.76      107.83      3.32 o
  -4  10   7        1.28        1.75      1.16 o
  -3  10   7        1.21        1.88      1.26 o
  -2  10   7        3.66        5.16      0.95 o
  -1  10   7       40.68       39.13      1.78 o
   0  10   7        8.89       11.93      1.34 o
   1  10   7       71.18       63.54      2.34 o
   2  10   7       15.88       18.87      1.45 o
   3  10   7        8.25       10.56      1.28 o
   4  10   7       11.59        9.17      2.30 o
   5  10   7       23.66       16.60      3.98 o
   6  10   7        0.25        1.51      3.36 o
   7  10   7       28.41       22.32      4.99 o
   8  10   7       30.79       26.24      5.27 o
   9  10   7        1.95       -1.23      3.70 o
 -11  11   7        0.11       -4.88      6.11 o
 -10  11   7        0.07        1.09      1.77 o
  -9  11   7        0.48        0.72      1.72 o
  -8  11   7        5.95        6.29      1.80 o
  -7  11   7        8.19       10.79      2.20 o
  -6  11   7        0.09        1.81      1.29 o
  -5  11   7        0.13       -1.08      1.08 o
  -4  11   7       37.31       37.84      2.12 o
  -3  11   7        8.47        9.72      1.15 o
  -2  11   7      119.18      124.89      3.00 o
  -1  11   7       31.98       30.75      1.85 o
   0  11   7       31.79       32.01      1.84 o
   1  11   7      166.44      166.91      4.17 o
   2  11   7        0.01       -0.85      2.05 o
   3  11   7       34.47       32.07      4.77 o
   4  11   7       43.65       42.31      2.25 o
   5  11   7       21.63       18.06      4.04 o
   6  11   7       17.66       18.17      4.21 o
   7  11   7       14.66       21.98      4.71 o
   8  11   7       28.24       37.80      6.17 o
   9  11   7        1.14       -0.11      3.87 o
 -10  12   7       29.68       29.76      3.44 o
  -9  12   7        3.29        0.40      1.76 o
  -8  12   7        0.40        1.11      1.94 o
  -7  12   7       11.48       10.79      1.67 o
  -6  12   7        4.29        3.63      1.37 o
  -5  12   7       11.65       10.89      1.85 o
  -4  12   7        1.34        0.35      0.97 o
  -3  12   7       41.36       37.43      1.86 o
  -2  12   7      100.08      101.16      2.78 o
  -1  12   7       71.29       75.46      2.82 o
   0  12   7        1.16        3.34      1.14 o
   1  12   7       40.40       36.69      2.09 o
   2  12   7       39.39       39.11      2.28 o
   3  12   7        1.48        2.00      1.59 o
   4  12   7        0.02       -0.68      1.07 o
   5  12   7        0.93       -2.52      2.86 o
   6  12   7      100.79       95.27      7.51 o
   7  12   7      129.02      135.59      9.42 o
   8  12   7      110.84      113.33      8.92 o
 -10  13   7        0.02       -1.60      6.03 o
  -9  13   7        0.60        0.42      1.73 o
  -8  13   7        7.81        5.58      1.64 o
  -7  13   7       26.27       33.27      2.63 o
  -6  13   7        0.47        0.67      1.56 o
  -5  13   7        2.47        1.96      1.84 o
  -4  13   7       15.87       17.24      1.51 o
  -3  13   7        1.38        2.98      1.37 o
  -2  13   7       72.96       69.52      2.91 o
  -1  13   7       92.50       95.33      3.02 o
   0  13   7      159.40      164.64      4.04 o
   1  13   7        2.50        0.67      1.13 o
   2  13   7       17.32       17.99      1.69 o
   3  13   7        3.99        1.70      1.16 o
   4  13   7        0.10       -0.98      0.98 o
   5  13   7        2.96        3.26      2.02 o
   6  13   7       11.94        7.85      3.76 o
   7  13   7       28.25       32.64      5.66 o
   8  13   7        0.12       -3.81      3.93 o
  -9  14   7        2.52       -0.36      3.07 o
  -8  14   7       29.29       37.68      2.88 o
  -7  14   7        1.38       -0.48      1.98 o
  -6  14   7        8.94       10.30      2.02 o
  -5  14   7        0.05       -0.31      1.53 o
  -4  14   7        4.73        0.45      1.12 o
  -3  14   7       13.43       14.34      1.42 o
  -2  14   7        0.19        0.74      1.14 o
  -1  14   7       31.06       38.49      2.13 o
   0  14   7       62.91       63.46      2.61 o
   1  14   7       16.88       13.29      1.66 o
   2  14   7        1.79        1.71      1.69 o
   3  14   7        2.31        3.82      1.34 o
   4  14   7       19.21       15.86      1.86 o
   5  14   7        3.32        4.72      2.16 o
   6  14   7        0.31       -0.75      1.54 o
   7  14   7        0.35       -3.64      3.64 o
  -8  15   7       13.88       12.69      3.76 o
  -7  15   7        6.92        2.70      4.54 o
  -6  15   7        5.74        5.86      1.88 o
  -5  15   7        9.45        5.27      1.41 o
  -4  15   7        0.51       -1.06      1.06 o
  -3  15   7        0.85        2.15      1.69 o
  -2  15   7       60.47       51.57      2.50 o
  -1  15   7       11.07       12.70      2.92 o
   0  15   7       21.99       23.04      1.82 o
   1  15   7       98.49       94.86      3.53 o
   2  15   7       36.42       35.31      2.38 o
   3  15   7        0.09        0.76      1.34 o
   4  15   7       16.28       19.21      3.03 o
   5  15   7        3.63        8.78      2.00 o
   6  15   7        0.01       -0.84      1.99 o
   7  15   7        0.04        0.13      1.77 o
  -8  16   7        0.29       -2.74      2.74 o
  -7  16   7        4.02       -3.48      3.48 o
  -6  16   7        0.50       -2.54      2.54 o
  -5  16   7        0.08       -1.06      1.18 o
  -4  16   7       44.80       44.30      2.48 o
  -3  16   7        0.64       -1.34      1.45 o
  -2  16   7        0.03       -1.35      1.40 o
  -1  16   7        5.85        6.81      1.93 o
   0  16   7        4.18        5.11      1.35 o
   1  16   7       81.84       87.73      3.55 o
   2  16   7      188.01      183.94      5.20 o
   3  16   7       65.94       63.49      3.12 o
   4  16   7        6.27        5.54      3.12 o
   5  16   7        1.05        0.20      1.53 o
   6  16   7        7.88        5.75      2.13 o
  -7  17   7        0.37       -1.07      3.00 o
  -6  17   7       22.22       20.94      4.11 o
  -5  17   7        5.17        5.18      1.89 o
  -4  17   7        0.75        0.96      1.89 o
  -3  17   7        0.06       -1.38      1.38 o
  -2  17   7        0.38        1.20      1.32 o
  -1  17   7        0.28       -0.06      1.33 o
   0  17   7        2.72        2.07      1.20 o
   1  17   7       18.17       20.42      2.05 o
   2  17   7       34.09       39.95      3.88 o
   3  17   7       95.46       96.70      3.92 o
   4  17   7        0.81        1.39      1.79 o
   5  17   7       22.51       22.92      3.77 o
  -7  18   7        0.04       -3.53      3.53 o
  -6  18   7       10.05        3.66      3.35 o
  -5  18   7        8.47        4.97      2.41 o
  -4  18   7       20.60       20.63      2.37 o
  -3  18   7       59.00       72.25      5.27 o
  -2  18   7       32.60       35.09      2.40 o
  -1  18   7        1.84        1.18      1.28 o
   0  18   7       11.24       15.61      1.84 o
   1  18   7        8.54        7.10      1.56 o
   2  18   7       37.71       32.85      3.74 o
   3  18   7       16.41       16.20      2.14 o
   4  18   7        0.20        1.07      1.68 o
   5  18   7        7.63        2.64      3.81 o
  -6  19   7        0.42       -3.64      3.64 o
  -5  19   7        8.93       -4.26      4.26 o
  -4  19   7       30.38       29.51      4.26 o
  -3  19   7        5.16        6.96      2.84 o
  -2  19   7       12.44       11.20      2.04 o
  -1  19   7        0.42       -1.29      1.29 o
   0  19   7        3.79        4.51      2.15 o
   1  19   7       11.58       12.31      1.73 o
   2  19   7        0.01        0.86      2.83 o
   3  19   7        1.73        0.15      3.06 o
   4  19   7       18.48       21.44      6.50 o
   5  19   7       21.58       33.70      5.83 o
  -3  20   7        3.90        0.84      4.43 o
  -2  20   7       27.10       28.65      4.10 o
  -1  20   7        1.55       -0.46      2.45 o
   0  20   7        0.04        2.92      2.36 o
   1  20   7        0.60        5.56      2.17 o
   2  20   7        0.30        4.68      3.87 o
   3  20   7        9.66       19.63      5.05 o
 -11   0   8       26.96       34.66      5.89 o
 -10   0   8       35.76       46.73      4.88 o
  -9   0   8        4.99        5.49      2.72 o
  -8   0   8       16.93       14.53      4.01 o
  -7   0   8      391.13      373.79     11.16 o
  -6   0   8      159.67      151.20      6.32 o
  -5   0   8       34.89       34.85      3.23 o
  -4   0   8       45.16       35.72      4.26 o
  -3   0   8        3.24        3.03      2.52 o
  -2   0   8        0.20        1.40      2.24 o
  -1   0   8      134.31      118.18      4.93 o
   0   0   8        5.76        6.32      1.13 o
   1   0   8       42.58       40.68      3.09 o
   2   0   8       89.25       85.63      6.11 o
   3   0   8       29.75       34.15      4.15 o
   4   0   8      318.89      321.04     12.84 o
   5   0   8      269.70      291.99     12.22 o
   6   0   8       49.96       44.75      4.93 o
   7   0   8        8.96        0.34      3.03 o
   8   0   8        0.03       -2.36      3.03 o
 -11   1   8        0.51        0.84      3.14 o
 -10   1   8        4.76        7.51      1.95 o
  -9   1   8       13.88       20.12      2.25 o
  -8   1   8        1.69        3.78      1.54 o
  -7   1   8        1.75        3.83      1.78 o
  -6   1   8      199.98      209.58      7.17 o
  -5   1   8       12.19        6.29      1.77 o
  -4   1   8        1.69        1.01      1.28 o
  -3   1   8        6.63        5.01      1.78 o
  -2   1   8        0.03       -1.04      1.04 o
  -1   1   8       41.19       46.05      2.48 o
   0   1   8        5.11        9.70      1.42 o
   1   1   8       51.11       56.34      1.77 o
   2   1   8       51.24       65.58      4.91 o
   3   1   8       33.00       33.22      2.99 o
   4   1   8        0.05        2.24      2.02 o
   5   1   8       25.31       29.13      3.03 o
   6   1   8        8.99       10.62      2.53 o
   7   1   8        0.64        0.92      2.06 o
   8   1   8        0.41       -2.75      2.75 o
   9   1   8        4.45        0.50      3.64 o
 -11   2   8        1.71       -2.07      3.31 o
 -10   2   8       15.75       20.58      3.08 o
  -9   2   8       17.41       20.62      3.75 o
  -8   2   8       34.66       36.96      3.03 o
  -7   2   8       74.30       71.03      4.58 o
  -6   2   8      134.64      122.69      4.85 o
  -5   2   8        0.20        0.91      1.29 o
  -4   2   8        0.12       -1.05      1.15 o
  -3   2   8        0.47       -0.03      1.07 o
  -2   2   8       10.17       12.04      1.74 o
  -1   2   8        5.56        5.96      1.33 o
   0   2   8        1.41        0.16      1.06 o
   1   2   8      102.13       94.71      3.34 o
   2   2   8        4.08        3.31      1.00 o
   3   2   8      415.35      427.48     10.90 o
   4   2   8      289.27      276.04      8.22 o
   5   2   8       80.28       77.19      4.42 o
   6   2   8      119.96      106.37      5.17 o
   7   2   8       29.37       20.92      4.49 o
   8   2   8        1.53       -3.08      3.08 o
   9   2   8        2.47       -0.73      3.53 o
  10   2   8        8.66       10.04      4.49 o
 -11   3   8        2.91       -0.34      3.53 o
 -10   3   8        0.00        0.90      1.68 o
  -9   3   8       30.87       41.02      4.46 o
  -8   3   8       32.29       32.00      2.97 o
  -7   3   8        2.50        2.96      1.79 o
  -6   3   8       20.11       21.36      2.09 o
  -5   3   8       20.48       17.34      1.90 o
  -4   3   8        0.63        0.07      1.44 o
  -3   3   8       10.88       11.03      1.54 o
  -2   3   8        0.07       -0.89      0.89 o
  -1   3   8        6.31        5.78      1.15 o
   0   3   8       89.12       80.71      2.57 o
   1   3   8        8.76       11.07      1.49 o
   2   3   8      200.13      211.13      6.83 o
   3   3   8       12.70        9.81      2.23 o
   4   3   8        8.40        8.64      2.23 o
   5   3   8       49.55       46.36      6.70 o
   6   3   8       81.82       69.20      6.17 o
   7   3   8       42.24       46.26      5.66 o
   8   3   8        0.01       -2.97      2.97 o
   9   3   8        6.09        0.73      3.93 o
  10   3   8       27.63       12.45      4.60 o
 -11   4   8        0.19        1.09      3.08 o
 -10   4   8        0.09        1.00      1.71 o
  -9   4   8        0.79        1.48      1.74 o
  -8   4   8        3.23        3.77      1.97 o
  -7   4   8       36.71       27.94      2.40 o
  -6   4   8       24.02       19.47      2.02 o
  -5   4   8       52.82       56.49      3.14 o
  -4   4   8       72.35       81.52      3.33 o
  -3   4   8        0.09       -0.92      0.92 o
  -2   4   8       30.14       31.57      1.82 o
  -1   4   8        4.17        2.58      1.07 o
   0   4   8        4.91        6.33      1.16 o
   1   4   8       16.54       19.76      1.94 o
   2   4   8        1.46        1.07      2.10 o
   3   4   8        0.05       -0.21      0.87 o
   4   4   8        8.70       10.04      2.21 o
   5   4   8      118.79      119.22      7.96 o
   6   4   8       61.08       60.96      6.11 o
   7   4   8        0.04       -0.90      3.25 o
   8   4   8        8.15        3.31      3.42 o
   9   4   8        1.33       -2.41      3.64 o
  10   4   8        4.04        5.89      4.21 o
 -11   5   8       43.98       38.13      7.91 o
 -10   5   8       30.07       28.95      2.75 o
  -9   5   8        1.85        1.22      1.70 o
  -8   5   8        0.04        0.62      1.74 o
  -7   5   8        4.31        1.03      1.48 o
  -6   5   8        0.45        1.02      1.44 o
  -5   5   8      113.55      106.45      3.78 o
  -4   5   8       44.70       45.12      2.55 o
  -3   5   8        2.17        1.08      1.11 o
  -2   5   8        7.73        9.91      1.32 o
  -1   5   8       16.59       16.82      1.50 o
   0   5   8       34.33       34.46      1.83 o
   1   5   8       40.83       36.49      3.06 o
   2   5   8       15.99       15.10      2.35 o
   3   5   8        4.90        2.90      1.97 o
   4   5   8      103.26      100.94      7.18 o
   5   5   8        2.43        1.07      2.92 o
   6   5   8       23.82       26.19      4.49 o
   7   5   8       12.86       12.51      3.93 o
   8   5   8        3.70        2.47      3.42 o
   9   5   8        0.59        1.85      4.04 o
  10   5   8        2.24       -0.62      4.09 o
 -11   6   8       15.77       30.00      7.18 o
 -10   6   8        6.69       10.06      2.40 o
  -9   6   8        2.14        2.16      2.08 o
  -8   6   8        0.66       -0.34      1.54 o
  -7   6   8       16.14       21.00      2.22 o
  -6   6   8        0.09       -1.35      1.35 o
  -5   6   8       15.76       16.08      2.83 o
  -4   6   8       94.92       87.58      2.98 o
  -3   6   8       47.94       50.26      2.29 o
  -2   6   8        0.00       -0.89      0.89 o
  -1   6   8        2.60        2.78      1.12 o
   0   6   8       27.66       31.85      1.84 o
   1   6   8       23.33       19.06      2.30 o
   2   6   8       16.01        8.64      3.14 o
   3   6   8        0.03       -2.07      2.69 o
   4   6   8        9.44        8.86      3.59 o
   5   6   8       10.90        8.47      3.48 o
   6   6   8        5.58        8.41      3.59 o
   7   6   8        1.08       -2.69      3.20 o
   8   6   8        0.00        5.89      3.93 o
   9   6   8        0.01       -1.07      3.87 o
 -11   7   8       19.72       20.30      7.01 o
 -10   7   8       20.08       20.72      3.10 o
  -9   7   8       10.08        7.51      1.99 o
  -8   7   8       15.66       11.36      2.24 o
  -7   7   8        9.69       10.19      1.90 o
  -6   7   8       14.71       16.18      2.03 o
  -5   7   8       30.63       37.50      3.92 o
  -4   7   8       43.90       44.99      2.29 o
  -3   7   8       13.86       17.56      2.25 o
  -2   7   8       32.18       33.49      1.92 o
  -1   7   8        7.80        7.10      1.47 o
   0   7   8        0.31        0.49      0.99 o
   1   7   8       12.66       10.26      3.36 o
   2   7   8       86.85       83.51      5.55 o
   3   7   8       17.99       16.15      4.04 o
   4   7   8       13.03       16.94      3.98 o
   5   7   8       29.54       29.10      4.82 o
   6   7   8       17.91       21.25      4.43 o
   7   7   8        2.59        3.08      3.70 o
   8   7   8        0.11       -1.40      3.42 o
   9   7   8        0.07        3.64      3.87 o
 -11   8   8        0.51       -4.21      5.78 o
 -10   8   8        7.65        8.16      2.12 o
  -9   8   8        6.30        6.33      1.98 o
  -8   8   8       54.27       53.54      3.84 o
  -7   8   8        0.84        0.91      1.51 o
  -6   8   8        0.35        0.08      1.41 o
  -5   8   8       91.35      101.81      4.43 o
  -4   8   8       21.94       19.72      1.76 o
  -3   8   8       14.74       10.15      1.69 o
  -2   8   8       52.99       58.65      2.81 o
  -1   8   8      114.94      118.22      6.00 o
   0   8   8       94.95      101.00      4.99 o
   1   8   8       90.87       85.12      6.84 o
   2   8   8        0.18        0.09      2.58 o
   3   8   8        1.10        0.04      1.23 o
   4   8   8       57.75       53.16      5.61 o
   5   8   8       10.48        3.87      3.25 o
   6   8   8        6.36        5.83      3.76 o
   7   8   8        1.76       -3.20      3.20 o
   8   8   8        0.85        5.50      4.21 o
   9   8   8        4.86        6.45      4.54 o
 -10   9   8        0.08       -2.93      2.93 o
  -9   9   8        0.09        0.33      1.87 o
  -8   9   8        2.98        1.19      1.74 o
  -7   9   8        0.17       -1.51      1.51 o
  -6   9   8        0.05       -0.83      1.40 o
  -5   9   8        5.28        4.38      1.38 o
  -4   9   8       21.47       29.24      2.01 o
  -3   9   8       16.11       13.78      1.61 o
  -2   9   8       52.52       50.37      3.30 o
  -1   9   8      174.65      173.43      5.58 o
   0   9   8       70.56       67.25      4.36 o
   1   9   8       11.37       10.02      5.33 o
   2   9   8       51.16       52.86      6.17 o
   3   9   8        3.15        1.16      1.00 o
   4   9   8        8.18        6.50      3.48 o
   5   9   8       25.02       25.07      4.77 o
   6   9   8       16.39       22.54      4.77 o
   7   9   8        0.01        3.76      3.70 o
   8   9   8        3.83        5.38      4.37 o
 -10  10   8        2.72       -5.10      6.00 o
  -9  10   8        1.57       -2.17      2.62 o
  -8  10   8        3.22        4.09      1.89 o
  -7  10   8       59.42       58.44      3.29 o
  -6  10   8        2.30       -0.32      1.28 o
  -5  10   8       31.42       31.27      2.10 o
  -4  10   8       18.73       25.92      2.30 o
  -3  10   8       49.77       41.91      2.63 o
  -2  10   8       93.41       81.39      3.96 o
  -1  10   8      338.04      324.81      8.23 o
   0  10   8        0.44        0.49      5.44 o
   1  10   8        2.23        3.86      2.06 o
   2  10   8       36.08       38.90      2.36 o
   3  10   8        4.44        3.14      1.20 o
   4  10   8        7.38        7.93      1.40 o
   5  10   8        5.40       -0.79      3.42 o
   6  10   8       41.74       35.89      5.61 o
   7  10   8       53.47       61.63      6.79 o
   8  10   8       22.06       18.39      5.05 o
  -9  11   8        0.85       -0.36      1.78 o
  -8  11   8        0.05        0.87      1.77 o
  -7  11   8        9.89       12.34      1.82 o
  -6  11   8        1.24        1.22      1.37 o
  -5  11   8        3.87        4.40      2.07 o
  -4  11   8        3.57        3.32      1.60 o
  -3  11   8        2.34        2.39      1.88 o
  -2  11   8       71.30       78.47      3.93 o
  -1  11   8        1.63        1.64      0.91 o
   0  11   8        0.27        1.01      0.93 o
   1  11   8        3.86        3.56      0.94 o
   2  11   8        0.56        0.94      0.97 o
   3  11   8        7.00        7.71      1.50 o
   4  11   8        0.72        0.27      1.11 o
   5  11   8        0.02       -2.47      3.25 o
   6  11   8        0.04        1.68      3.36 o
   7  11   8       19.62       13.79      4.99 o
  -9  12   8        4.75        5.05      1.97 o
  -8  12   8       31.41       35.95      2.49 o
  -7  12   8        3.04        6.23      1.95 o
  -6  12   8        0.08       -1.56      1.56 o
  -5  12   8        1.19        0.31      1.56 o
  -4  12   8       26.56       25.12      2.33 o
  -3  12   8       60.68       57.06      6.18 o
  -2  12   8      169.46      178.97      4.14 o
  -1  12   8       35.31       37.86      2.08 o
   0  12   8       10.73        9.92      1.18 o
   1  12   8        0.51        1.76      0.99 o
   2  12   8        5.93        3.57      1.16 o
   3  12   8        2.21        0.56      1.06 o
   4  12   8        8.22       10.43      3.06 o
   5  12   8        0.03       -1.88      3.28 o
   6  12   8        1.85       -1.91      3.25 o
   7  12   8        0.08       -1.40      3.98 o
  -8  13   8        1.60        1.71      1.81 o
  -7  13   8        1.82        0.49      1.69 o
  -6  13   8        0.29       -1.33      1.58 o
  -5  13   8        2.13        1.11      1.96 o
  -4  13   8        0.06        0.78      1.96 o
  -3  13   8       78.23       72.65      3.99 o
  -2  13   8       45.42       47.28      5.37 o
  -1  13   8        0.59        0.58      0.97 o
   0  13   8        0.02        1.36      0.99 o
   1  13   8       13.09       16.26      1.53 o
   2  13   8        1.19        1.51      1.17 o
   3  13   8        6.90        8.00      1.44 o
   4  13   8       13.82       12.54      1.86 o
   5  13   8        0.01        0.10      1.49 o
   6  13   8        4.49        3.90      1.66 o
  -8  14   8       10.75        5.31      2.12 o
  -7  14   8        2.28       -1.72      1.72 o
  -6  14   8       10.16        9.40      2.17 o
  -5  14   8        0.29        1.13      2.89 o
  -4  14   8       34.76       32.40      3.11 o
  -3  14   8       10.97       12.04      1.65 o
  -2  14   8      101.32      101.94      3.89 o
  -1  14   8        9.54        8.23      1.51 o
   0  14   8       13.82       13.92      1.49 o
   1  14   8       37.19       35.31      2.17 o
   2  14   8       92.45       97.69      3.53 o
   3  14   8       65.58       71.85      4.55 o
   4  14   8        5.63        6.36      1.68 o
   5  14   8       11.19       15.15      2.10 o
  -7  15   8       13.08        9.68      2.33 o
  -6  15   8        0.14       -1.74      1.74 o
  -5  15   8        1.82       -1.28      1.93 o
  -4  15   8       19.42       18.93      2.88 o
  -3  15   8        7.57        4.62      1.46 o
  -2  15   8       41.14       39.71      2.79 o
  -1  15   8       51.63       54.94      2.56 o
   0  15   8       27.87       28.39      1.95 o
   1  15   8        5.70        8.73      1.45 o
   2  15   8       16.23       19.78      3.84 o
   3  15   8        4.85        7.13      2.29 o
   4  15   8        1.17        2.16      1.58 o
   5  15   8        6.54        6.22      1.91 o
  -7  16   8        0.29       -1.46      3.70 o
  -6  16   8       14.65       11.87      2.36 o
  -5  16   8        0.20       -0.94      2.27 o
  -4  16   8        2.76        1.83      1.42 o
  -3  16   8       14.75       18.59      2.14 o
  -2  16   8       30.12       32.59      2.16 o
  -1  16   8       23.32       24.30      1.96 o
   0  16   8       18.21       20.94      2.27 o
   1  16   8       24.55       25.61      1.96 o
   2  16   8       82.36       81.77      3.47 o
   3  16   8       39.28       36.13      4.42 o
   4  16   8       49.65       50.02      3.32 o
  -5  17   8        4.84       -4.37      4.37 o
  -4  17   8        1.95        2.23      2.23 o
  -3  17   8       21.24       20.58      1.93 o
  -2  17   8        6.05        3.05      1.95 o
  -1  17   8       10.51       10.64      1.64 o
   0  17   8        3.24        4.04      1.79 o
   1  17   8        1.54        2.43      1.31 o
   2  17   8        0.04        0.11      1.82 o
   3  17   8        0.01        1.13      2.45 o
  -3  18   8       11.12        8.60      3.27 o
  -2  18   8        1.78        1.17      2.28 o
  -1  18   8        2.27        1.99      2.04 o
   0  18   8        3.48        5.38      2.21 o
   1  18   8        0.06        0.74      1.96 o
   2  18   8        0.29        4.04      3.64 o
   3  18   8        0.13        9.65      4.04 o
   4  18   8        9.39       14.75      4.49 o
  -2  19   8        2.47       -3.59      3.59 o
  -1  19   8        4.70        2.92      3.98 o
 -10   1   9        0.54       -0.56      3.36 o
  -9   1   9        7.44        8.86      2.32 o
  -8   1   9       16.23       17.17      2.57 o
  -7   1   9        1.83        4.49      1.85 o
  -6   1   9        2.13        4.42      1.72 o
  -5   1   9        1.86        3.61      2.72 o
  -4   1   9        5.44        5.92      2.19 o
  -3   1   9       20.11       19.47      2.75 o
  -2   1   9       30.18       26.15      2.08 o
  -1   1   9        1.85        4.09      1.39 o
   0   1   9       55.42       47.96      2.54 o
   1   1   9      173.55      165.89      4.51 o
   2   1   9       45.35       42.36      3.45 o
   3   1   9       15.12       14.03      2.56 o
   4   1   9       16.06       13.65      2.60 o
   5   1   9       71.09       61.16      4.22 o
   6   1   9      100.77      101.69      5.53 o
   7   1   9        8.99        7.07      3.87 o
   8   1   9        2.34       -0.67      3.70 o
  -9   2   9       16.24       19.25      2.76 o
  -8   2   9        0.68        2.11      1.78 o
  -7   2   9       12.50       12.80      2.16 o
  -6   2   9        1.58        1.62      1.57 o
  -5   2   9       19.74       17.54      2.24 o
  -4   2   9       10.63        9.17      3.14 o
  -3   2   9       13.30       15.36      2.06 o
  -2   2   9        4.57        5.31      1.67 o
  -1   2   9       17.42       16.45      1.84 o
   0   2   9       12.75       13.00      1.68 o
   1   2   9       25.24       31.52      2.45 o
   2   2   9       50.24       57.24      3.92 o
   3   2   9        2.35        2.10      2.06 o
   4   2   9        9.62        6.96      2.40 o
   5   2   9       49.17       41.94      3.98 o
   6   2   9       55.31       61.57      6.34 o
   7   2   9       17.42       13.01      4.43 o
   8   2   9       27.66       26.52      4.99 o
   9   2   9        0.69       -3.48      3.48 o
  -9   3   9        6.21        4.30      2.20 o
  -8   3   9        6.63        5.98      2.56 o
  -7   3   9        2.36        5.41      1.88 o
  -6   3   9        1.39        1.52      1.59 o
  -5   3   9       46.63       40.77      2.96 o
  -4   3   9       56.08       60.51      3.39 o
  -3   3   9        7.64       10.04      1.94 o
  -2   3   9       41.39       40.34      2.44 o
  -1   3   9       31.51       31.02      2.16 o
   0   3   9       15.72       15.17      1.76 o
   1   3   9        0.20       -1.03      1.30 o
   2   3   9        5.67        9.38      2.30 o
   3   3   9        1.26        1.47      1.96 o
   4   3   9       24.43       24.61      3.07 o
   5   3   9        8.79       12.17      3.87 o
   6   3   9       15.48       15.48      4.32 o
   7   3   9       21.95       34.09      5.50 o
   8   3   9        0.17       -1.29      3.70 o
   9   3   9        9.41        1.85      4.49 o
  -9   4   9        3.61        5.19      2.55 o
  -8   4   9       22.10       20.92      2.72 o
  -7   4   9        2.08        2.17      1.75 o
  -6   4   9        4.20        2.98      1.81 o
  -5   4   9       27.55       29.87      2.70 o
  -4   4   9       87.54       92.57      4.74 o
  -3   4   9       18.76       19.72      2.17 o
  -2   4   9       38.68       34.82      2.27 o
  -1   4   9        0.56       -0.42      1.21 o
   0   4   9       10.54        7.84      2.20 o
   1   4   9        0.75       -0.12      1.37 o
   2   4   9        3.81        4.92      2.10 o
   3   4   9        0.27       -0.59      1.88 o
   4   4   9        2.00        0.73      3.20 o
   5   4   9       36.61       43.80      5.61 o
   6   4   9       22.10       17.89      4.54 o
   7   4   9        7.51       11.33      4.37 o
   8   4   9        3.77        0.11      3.93 o
  -9   5   9        8.46       14.82      3.29 o
  -8   5   9        0.15        1.11      1.72 o
  -7   5   9       16.16       18.61      2.52 o
  -6   5   9        7.09       10.43      2.25 o
  -5   5   9       11.34       15.88      2.29 o
  -4   5   9       62.05       63.79      3.03 o
  -3   5   9      228.42      223.19      5.52 o
  -2   5   9        3.68        3.96      1.33 o
  -1   5   9       26.41       22.95      1.79 o
   0   5   9        5.58        4.78      1.30 o
   1   5   9        3.17        3.60      1.35 o
   2   5   9        7.80        7.29      3.48 o
   3   5   9        0.20       -2.52      2.52 o
   4   5   9        5.29        1.63      3.14 o
   5   5   9       21.41       20.36      4.54 o
   6   5   9        0.26        0.34      3.36 o
   7   5   9       15.00       14.13      4.71 o
   8   5   9        1.24        0.79      3.93 o
  -9   6   9        2.00        3.87      2.24 o
  -8   6   9        0.38       -0.61      1.67 o
  -7   6   9        5.19        3.34      1.84 o
  -6   6   9        2.24        1.41      1.61 o
  -5   6   9        4.63        3.45      1.45 o
  -4   6   9        0.58       -0.97      1.20 o
  -3   6   9      157.30      159.20      4.66 o
  -2   6   9       56.80       53.40      2.84 o
  -1   6   9        0.68       -0.82      1.14 o
   0   6   9       71.63       79.85      2.82 o
   1   6   9        1.17        1.05      1.79 o
   2   6   9       23.61       31.52      4.93 o
   3   6   9       12.75       11.94      3.81 o
   4   6   9        8.48        8.24      3.87 o
   5   6   9       18.14       15.20      4.26 o
   6   6   9        0.11       -2.41      3.42 o
   7   6   9       23.29       16.49      4.77 o
   8   6   9        6.44        5.66      4.15 o
  -9   7   9       10.35        8.39      5.24 o
  -8   7   9       16.36       19.81      2.59 o
  -7   7   9       24.75       21.99      2.49 o
  -6   7   9        0.18       -1.55      1.55 o
  -5   7   9        9.38        7.82      1.66 o
  -4   7   9        9.35        9.20      1.59 o
  -3   7   9        0.80       -1.45      2.02 o
  -2   7   9      130.40      130.50      4.42 o
  -1   7   9       41.92       46.43      2.52 o
   0   7   9        7.63        4.78      3.56 o
   1   7   9        0.50       -0.85      1.83 o
   2   7   9       24.72       26.36      4.82 o
   3   7   9       25.00       27.03      4.99 o
   4   7   9        1.13       -1.79      3.03 o
   5   7   9       18.02       18.84      4.54 o
   6   7   9       17.04       23.55      5.16 o
   7   7   9        4.36        5.89      4.15 o
  -9   8   9        4.11        2.70      2.96 o
  -8   8   9       16.88       13.26      2.27 o
  -7   8   9        9.88        8.65      2.11 o
  -6   8   9        0.96        2.56      1.46 o
  -5   8   9        6.12        3.98      1.47 o
  -4   8   9        0.00       -1.34      1.34 o
  -3   8   9       19.07       17.70      2.04 o
  -2   8   9       10.89       14.57      2.31 o
  -1   8   9       12.74       10.84      2.24 o
   0   8   9       50.37       45.97      3.90 o
   1   8   9       11.20        7.83      2.33 o
   2   8   9        5.90        5.66      3.70 o
   3   8   9       23.64       30.90      5.16 o
   4   8   9        0.03       -2.30      3.25 o
   5   8   9        0.03        2.58      3.70 o
   6   8   9        0.05       -0.06      3.81 o
   7   8   9       21.01       17.16      5.10 o
  -9   9   9        3.68       10.71      6.67 o
  -8   9   9        3.76        3.39      2.25 o
  -7   9   9        1.77        1.90      1.45 o
  -6   9   9        0.01       -0.70      1.35 o
  -5   9   9        4.86        3.60      1.50 o
  -4   9   9        1.56        0.04      1.44 o
  -3   9   9        1.59       -0.18      1.73 o
  -2   9   9        1.54        2.48      1.82 o
  -1   9   9       18.05       15.19      4.36 o
   0   9   9        0.59        2.54      2.20 o
   1   9   9       13.10       16.61      3.62 o
   2   9   9        2.17        0.22      3.14 o
   3   9   9       34.57       31.57      5.33 o
   4   9   9        0.43        0.11      1.02 o
   5   9   9        3.18       -0.90      3.76 o
   6   9   9        0.53       -0.90      3.53 o
  -8  10   9       22.29       27.58      3.23 o
  -7  10   9        0.98        0.22      1.40 o
  -6  10   9        1.81        0.57      1.45 o
  -5  10   9        0.38       -1.50      1.50 o
  -4  10   9        2.90        2.61      3.32 o
  -3  10   9        2.89        3.47      2.01 o
  -2  10   9        8.03        5.03      2.10 o
  -1  10   9        0.41        3.95      2.46 o
   0  10   9       43.89       43.43      3.16 o
   1  10   9       29.49       34.89      4.54 o
   2  10   9        0.50       -2.92      2.92 o
   3  10   9        0.95       -3.08      3.08 o
   4  10   9        3.61        3.12      1.22 o
   5  10   9        0.08       -1.10      1.10 o
   6  10   9        0.26        4.21      4.26 o
  -8  11   9        7.05        8.31      2.58 o
  -7  11   9        0.26        0.98      1.77 o
  -6  11   9        6.40        7.56      2.07 o
  -5  11   9       21.38       24.24      3.02 o
  -4  11   9       27.20       33.33      4.50 o
  -3  11   9        3.53        2.48      2.03 o
  -2  11   9       32.67       39.95      3.88 o
  -1  11   9       65.40       79.44      7.01 o
   0  11   9        6.20        8.83      2.09 o
   1  11   9        3.32        4.80      1.91 o
   2  11   9       20.35       14.69      4.26 o
   3  11   9        2.10        2.12      2.78 o
   4  11   9        0.51       -0.25      1.07 o
   5  11   9        6.70        8.04      1.82 o
  -7  12   9        0.70       -4.90      6.48 o
  -6  12   9       26.58       33.29      3.92 o
  -5  12   9        8.96        9.60      4.60 o
  -4  12   9        3.24        4.46      2.32 o
  -3  12   9        4.10        7.33      2.35 o
  -2  12   9       33.81       40.75      4.15 o
  -1  12   9       14.34       13.07      2.38 o
   0  12   9        3.29        1.75      1.80 o
   1  12   9        8.71        9.73      2.18 o
   2  12   9        6.15        2.13      3.31 o
   3  12   9        0.01       -1.32      1.32 o
   4  12   9        0.11       -0.95      1.77 o
   5  12   9        2.73       -0.17      1.57 o
  -7  13   9        2.02        0.35      3.06 o
  -6  13   9       18.31       20.45      3.83 o
  -5  13   9        1.00       -0.79      2.04 o
  -4  13   9       13.42       13.59      2.66 o
  -3  13   9       10.48        8.07      6.11 o
  -2  13   9       13.29       13.80      3.21 o
  -1  13   9       61.70       58.83      3.84 o
   0  13   9        4.95        4.56      2.00 o
   1  13   9        0.88        1.31      1.83 o
   2  13   9        0.66       -2.52      2.97 o
   3  13   9        1.69        1.30      1.21 o
   4  13   9        0.22        1.63      1.51 o
  -6  14   9        9.08        4.60      5.27 o
  -5  14   9        3.76        4.51      2.95 o
  -4  14   9        1.35       -1.91      3.65 o
  -3  14   9        5.23        7.20      3.04 o
  -2  14   9       12.67       16.38      2.74 o
  -1  14   9        1.40        2.20      2.45 o
   0  14   9        0.27        0.74      2.92 o
   1  14   9        5.12        3.17      2.50 o
   2  14   9        0.75        0.10      1.57 o
   3  14   9        4.51        7.01      1.63 o
  -5  15   9        1.23       -3.31      4.60 o
  -4  15   9        0.02       -4.37      4.37 o
  -3  15   9        3.46        1.12      2.19 o
  -2  15   9       13.97       14.00      2.65 o
  -1  15   9       15.27       15.03      1.70 o
   0  15   9        0.68        1.33      1.09 o
   1  15   9        0.10        0.31      1.68 o
   2  15   9        0.02        1.50      2.97 o
  -3  16   9       15.11       18.95      5.83 o
  -2  16   9        0.46        2.99      2.83 o
  -1  16   9        0.90        0.46      1.54 o
   0  16   9        2.74        4.82      1.30 o
   1  16   9        0.23        1.66      3.79 o
   2  16   9        0.00        7.91      2.60 o
   0  17   9        3.25        9.36      4.26 o
   1  17   9        0.22        2.64      3.59 o
  -7   0  10       39.13       33.59      5.50 o
  -6   0  10       10.38       11.78      3.93 o
  -5   0  10        5.05        5.05      3.14 o
  -4   0  10        0.34        6.62      2.38 o
  -3   0  10       16.85       18.20      2.91 o
  -2   0  10        0.38       -0.14      1.84 o
  -1   0  10        2.25        4.01      2.21 o
   0   0  10        1.61       -0.58      1.93 o
   1   0  10        3.15        1.46      3.08 o
   2   0  10      105.04      112.49      7.91 o
   3   0  10       11.81        8.47      3.87 o
   4   0  10       10.40        7.35      3.64 o
   5   0  10       12.23        5.94      3.93 o
   6   0  10       15.93       12.90      4.43 o
  -7   1  10        1.16        5.06      2.32 o
  -6   1  10        0.15        1.49      2.12 o
  -5   1  10        9.39        7.51      2.64 o
  -4   1  10        1.21        3.99      1.84 o
  -3   1  10        2.09        2.96      1.47 o
  -2   1  10       18.12       18.12      2.28 o
  -1   1  10        0.74        0.30      1.36 o
   0   1  10        2.93        3.35      1.68 o
   1   1  10      122.27      121.03      5.75 o
   2   1  10       14.40       15.41      2.83 o
   3   1  10       54.71       49.30      7.26 o
   4   1  10        6.96        7.37      3.00 o
   5   1  10        2.27        1.63      2.58 o
   6   1  10        0.04       -3.08      3.08 o
  -7   2  10        1.98        2.48      2.30 o
  -6   2  10        3.81        3.89      2.22 o
  -5   2  10       37.34       42.75      4.08 o
  -4   2  10       38.86       34.15      2.92 o
  -3   2  10        0.13       -0.46      1.35 o
  -2   2  10        3.44        4.28      1.53 o
  -1   2  10        1.36        0.81      1.35 o
   0   2  10        0.01       -0.22      1.43 o
   1   2  10       12.77       11.80      2.70 o
   2   2  10        4.63        6.47      2.32 o
   3   2  10        5.90        2.33      2.28 o
   4   2  10       18.76       12.56      4.43 o
   5   2  10        0.33       -2.47      3.53 o
   6   2  10       13.70       14.92      4.65 o
   7   2  10       20.38       19.91      5.05 o
  -8   3  10        1.62        7.63      3.87 o
  -7   3  10       20.31       20.88      3.43 o
  -6   3  10        3.62        5.70      2.63 o
  -5   3  10        8.02        5.87      2.38 o
  -4   3  10        8.94        9.92      2.13 o
  -3   3  10        1.07        1.16      1.44 o
  -2   3  10        3.64        1.59      1.41 o
  -1   3  10       10.64       10.14      1.73 o
   0   3  10       33.37       35.90      2.89 o
   1   3  10        4.71        2.01      2.15 o
   2   3  10       33.64       34.64      3.50 o
   3   3  10        8.19        3.36      3.36 o
   4   3  10        1.33        2.13      3.81 o
   5   3  10        0.02       -3.25      3.53 o
   6   3  10        9.46        5.89      3.93 o
   7   3  10        9.78        4.09      4.32 o
  -8   4  10        2.21        2.02      3.25 o
  -7   4  10       24.15       28.72      3.75 o
  -6   4  10        0.07        3.50      1.84 o
  -5   4  10       36.39       35.65      2.67 o
  -4   4  10       29.49       27.75      2.84 o
  -3   4  10       19.72       19.56      2.13 o
  -2   4  10       19.19       19.35      2.13 o
  -1   4  10       12.54       13.62      2.06 o
   0   4  10        2.05        0.74      1.43 o
   1   4  10        0.25       -1.81      1.90 o
   2   4  10        8.79       10.32      3.81 o
   3   4  10        4.67        2.07      3.42 o
   4   4  10        1.98        0.56      3.59 o
   5   4  10       23.43       17.94      4.65 o
   6   4  10       15.07       14.52      4.77 o
  -8   5  10        5.56        0.17      3.42 o
  -7   5  10        5.31        2.77      3.59 o
  -6   5  10       14.45       11.94      2.05 o
  -5   5  10        2.43        2.11      1.58 o
  -4   5  10        2.99        1.56      1.74 o
  -3   5  10        1.79        4.42      1.64 o
  -2   5  10        0.59       -1.37      1.37 o
  -1   5  10        0.46       -0.91      1.38 o
   0   5  10        0.57       -0.43      1.92 o
   1   5  10        5.05        2.30      3.48 o
   2   5  10       11.51       17.44      4.65 o
   3   5  10        0.00        1.12      3.64 o
   4   5  10        2.04       -0.34      3.70 o
   5   5  10        0.06       -2.92      2.92 o
   6   5  10        0.51       -2.97      2.97 o
  -8   6  10        2.41        0.84      3.70 o
  -7   6  10        4.93        3.27      2.44 o
  -6   6  10        1.26        1.13      1.58 o
  -5   6  10        2.68        2.30      1.80 o
  -4   6  10        0.72        2.54      1.75 o
  -3   6  10       13.50       17.56      2.07 o
  -2   6  10        0.10        1.51      1.47 o
  -1   6  10        6.26        1.46      2.34 o
   0   6  10        4.93        7.79      3.81 o
   1   6  10        0.09        0.45      3.31 o
   2   6  10        0.03       -3.08      3.20 o
   3   6  10        4.17        0.22      3.42 o
   4   6  10        3.28        5.22      3.76 o
   5   6  10        4.11        7.29      4.09 o
  -7   7  10        0.14        0.06      2.19 o
  -6   7  10        0.02       -0.55      2.00 o
  -5   7  10        1.73        1.36      1.77 o
  -4   7  10       16.54       17.75      3.42 o
  -3   7  10       17.12       22.39      2.66 o
  -2   7  10       23.65       25.50      3.57 o
  -1   7  10        1.42       -0.04      2.20 o
   0   7  10       14.28       17.83      4.54 o
   1   7  10        4.61        8.30      3.81 o
   2   7  10        6.25        9.70      4.04 o
   3   7  10       12.54       11.10      4.43 o
   4   7  10        3.61        6.95      4.15 o
   5   7  10       15.33       10.04      4.26 o
  -7   8  10       11.42       17.50      4.88 o
  -6   8  10        0.81        2.07      3.03 o
  -5   8  10        0.13        2.58      1.87 o
  -4   8  10        0.94        1.23      2.23 o
  -3   8  10        0.18       -1.20      1.99 o
  -2   8  10        5.92        3.43      4.12 o
  -1   8  10        5.48        7.23      3.76 o
   0   8  10       38.91       38.41      5.94 o
   1   8  10       59.25       46.71      6.06 o
   2   8  10       71.25       70.60      7.07 o
   3   8  10        0.08       -3.42      3.42 o
   4   8  10        0.03       -2.36      3.42 o
   5   8  10        0.64        0.45      1.07 o
  -7   9  10        0.53        3.70      3.70 o
  -5   9  10        4.97        4.71      5.33 o
  -4   9  10        0.22       -1.51      2.19 o
  -3   9  10        6.59        6.21      2.32 o
  -2   9  10        4.87        3.19      2.24 o
  -1   9  10       33.82       28.48      3.82 o
   0   9  10       44.30       40.12      4.12 o
   1   9  10       36.66       46.06      4.24 o
   2   9  10       23.57       26.60      4.96 o
   3   9  10        1.68       -3.59      3.59 o
   5   9  10        0.34        0.90      1.18 o
  -6  10  10       14.34        1.51      5.66 o
  -5  10  10        4.01       -4.60      4.60 o
  -4  10  10        1.16       -0.67      4.60 o
  -3  10  10        9.25        7.38      2.65 o
  -2  10  10       23.72       23.22      3.68 o
  -1  10  10       22.89       24.09      3.72 o
   0  10  10        7.66        5.50      2.85 o
   1  10  10       13.71        8.61      4.23 o
   2  10  10        2.89        7.49      2.69 o
   5  10  10        3.15        3.31      1.23 o
  -6  11  10        4.52       -4.99      4.99 o
  -5  11  10        3.45       -4.65      4.65 o
  -4  11  10       17.63       17.05      5.94 o
  -3  11  10       20.59       28.99      6.17 o
  -2  11  10        3.72        4.80      2.85 o
  -1  11  10        0.00        0.32      1.91 o
   0  11  10        3.27        8.58      2.95 o
   1  11  10        0.12        5.94      3.25 o
   2  11  10        0.86        6.90      3.14 o
  -5  12  10        0.02       -4.49      4.49 o
  -4  12  10        6.01       -4.32      4.49 o
  -3  12  10        3.22        2.69      4.77 o
  -2  12  10       18.03       22.71      5.66 o
  -1  12  10        3.53        0.28      3.25 o
   0  12  10        0.48        7.40      4.21 o
   1  12  10        0.15        5.22      3.42 o
   2  12  10        0.81        9.14      3.53 o
  -4  13  10       14.67        1.91      5.38 o
  -3  13  10        1.17       -1.07      4.26 o
  -2  13  10        3.29        5.62      2.85 o
  -1  13  10        1.76        1.21      2.42 o
   0  13  10        3.65        8.69      4.32 o
   1  13  10        0.47        3.03      3.31 o
   2  13  10        2.70       13.29      4.21 o
  -2  14  10        0.74        3.31      4.88 o
  -1  14  10       13.05       15.67      3.50 o
   0  14  10        1.60        4.39      2.65 o
   1  14  10        0.26       -0.73      3.25 o
  -4   1  11        6.08        6.57      1.85 o
  -3   1  11        1.54        1.23      1.59 o
  -2   1  11        2.47        2.94      1.69 o
  -1   1  11        2.01        1.10      1.68 o
   0   1  11        5.11        2.29      1.90 o
   1   1  11        4.67        1.42      2.52 o
   2   1  11       23.11       17.05      3.76 o
   3   1  11        7.72        2.39      4.77 o
   4   1  11       18.44       18.62      5.05 o
  -4   2  11        0.02       -0.67      2.11 o
  -3   2  11        4.68        3.45      1.69 o
  -2   2  11        0.12       -0.29      1.53 o
  -1   2  11        0.25        1.49      1.60 o
   0   2  11        2.70        0.55      1.87 o
   1   2  11        0.77        1.10      2.46 o
   2   2  11        0.36        2.48      2.75 o
   3   2  11        6.37        1.63      3.98 o
   4   2  11        4.12        4.65      4.26 o
  -4   3  11        0.19        0.90      2.16 o
  -3   3  11       11.68       13.23      2.08 o
  -2   3  11        2.30        1.68      1.70 o
  -1   3  11        0.19       -1.00      1.50 o
   0   3  11        0.16       -1.69      1.78 o
   1   3  11        4.52        6.17      3.64 o
   2   3  11       20.87       25.96      5.27 o
   3   3  11        0.57       -3.53      3.53 o
  -4   4  11        0.15        1.84      2.24 o
  -3   4  11       46.83       44.58      7.74 o
  -2   4  11        3.72        1.00      1.72 o
  -1   4  11        0.15       -0.89      1.55 o
   0   4  11        0.04       -1.18      3.48 o
   1   4  11        2.62       -1.63      3.53 o
   2   4  11        0.00       -2.80      3.42 o
  -4   5  11        5.66        6.80      2.54 o
  -3   5  11        8.09        8.09      2.59 o
  -2   5  11       51.48       54.72      4.36 o
  -1   5  11        7.64        8.36      2.99 o
   0   5  11        0.01        2.97      3.87 o
   1   5  11        1.65        0.90      3.25 o
  -4   6  11       18.72       14.01      3.01 o
 
